# Supplementary material for: The diagnostic and prognostic role of cerebrospinal fluid biomarkers in glucose transporter 1 deficiency: a systematic review
Source: Eur J Pediatr. 2024 Jul 2;183(9):3665–78. doi: 10.1007/s00431-024-05657-6 (PMC11322378; doi:10.1007/s00431-024-05657-6)
Supplement: Supplementary file 1 — Supplementary file1 (XLSX 138 KB) [file 431_2024_5657_MOESM1_ESM.xlsx]

## Sheet: Foglio1
PATIENT	REFERENCE	SEX	AGE AT EVALUATION (Years)	AGE AT EVALUATION (Months)	AGE AT DIAGNOSIS (Years)	AGE AT DIAGNOSIS (Months)	AGE AT ONSET OF SYMPTOMS (Years)	AGE AT ONSET OF SYMPTOMS (Months)	EPILEPSY (Y/N)	SEIZURE TYPE AT ONSET	MOVEMENT DISORDER (Y/N)	MOVEMENT DISORDER AT ONSET	NEURODEVELOPMENTAL DISORDER (Y/N)	TYPE OF NEURODEVELOPMENTAL DISORDER/COGNITIVE PROFILE	EEG FEATURES AT ONSET	CSF GLUCOSE (mmol/L)	CSF GLUCOSE RANGE	CSF/BLOOD GLUCOSE	CSF LACTATE mmol/L	CSF LACTATE RANGE	GENE VARIANT	ANTISEIZURE MEDICATIONS	EFFICACY OF EACH ANTISEIZURE MEDICATION	INEFFICACY OF EACH ANTISEIZURE MEDICATION	KETOGENIC DIET	EFFICACY OF KETOGENIC DIET	SIDE EFFECTS OF KETOGENIC DIET	DURATION OF REPORTED FOLLOW-UP (Years)	OUTCOME OF EPILEPSY	OUTCOME OF MOVEMENT DISORDER	OUTCOME OF NEURODEVELOPMENTAL DISORDER
1	Diomedi M. et al., 2016	M	NA	NA	NA	NA	3	36	Y	NA	Y	Pyramidal signs, dysarthria	Y	Moderate ID	Pathological (generalized bursts of 3 Hz spike and wave discharges)	1.89	2,5-4,22	38.2	NA	NA	c.377 G>T (p.Arg126Leu)	None	NA	NA	NA	NA	NA	NA	NA	NA	NA
2	Diomedi M. et al., 2016	M	NA	NA	NA	NA	4	48	Y	NA	Y	Pyramidal signs, dysarthria	Y	ID	Pathological (generalized bursts of 3 Hz spike and wave discharges)	1.89	2,5-4,22	39.08	NA	NA	c.377 G>T (p.Arg126Leu)	Levetiracetam	NA	NA	NA	NA	NA	NA	NA	NA	NA
3	Tornese G. et al., 2020	M	16	192	10	120	0.91	10.92	Y	NA	Y	Ataxia	Y	Moderate ID (IQ=40)	NA	NA	NA	< 0,4	NA	NA	Deletion	Ethosuccimide	Yes (good control on seizures)	No	Yes	Yes	None	6	Seizures freedom	NA	NA
4	Çolak R. et al., 2017	M	0.38	4.56	0.24	2.88	0.016	0.192	Y	Epileptic status	Y	Hypotonia	N	None	NA	Normal	NA	Normal (1°LP); 0,69 (2°LP); 1 (3° LP)	NA	NA	c.734A>C (p.Lys245Thr)	Phenobarbital, Phenytoin, Levetiracetam, Vitamin B6, Midazolam	Yes (seizures stopped on the 12th hour of hospitalisation after Midazolam iv)	Yes (Phenobarbital, Phenytoin, Levetiracetam, Vitamin B6)	Yes	Yes	None	0.38	Seizures freedom	None	None
5	Ito Y. Et al., 2011 and Ito Y. et al., 2005, Ito et al 2015	M	8.58	102.96	7.5	90	1	12	Y	Focal	Y	Paoxysmal dyskinesia, pyramidal signs, cerebellar ataxia, dysarthria	Y	Mild ID	NA	NA	NA	0.37	1.29	NA	c. 971C>T (p.Ser324Leu)	Valproate	NA	NA	Yes	NA	Yes (constipation, hyperuricaemia, hypocarnitinaemia)	0.5	NA	Improvement of ataxia and gait disturbance	Improvement of IQ (+2 pt)
6	Ito Y. Et al., 2011 and Ito Y. et al., 2005, Ito et al 2015	M	10.83	129.96	7	84	0.33	3.96	Y	Atonic	Y	Hypotonia, diplegia, action dystonia, cerebellar ataxia, dysarthria	Y	Severe ID	NA	NA	NA	0.36	0.88	NA	c.988C > T (p. Arg330Ter)	Clonazepam	NA	NA	Yes	Yes (atypical absence seizures disappeared)	Yes (vomiting, hypertriglyceridaemia, hypercholesterolaemia, hyperuricaemia, hypercalcinuria, hypocarnitinaemia)	3.5	Seizures freedom	Improvement of ataxia, spasticity, dystonia and dysarthria	Improvement of IQ (+8 pt)
7	Ito Y. Et al., 2011 and Ito Y. et al., 2005, Ito et al 2015	M	14.91	178.92	6.75	81	0.33	3.96	Y	Myoclonic, febrile generalized tonic-clonic, atonic	Y	Hemiplegia, hypotonia, action dystonia, cerebellar ataxia, dysarthria	Y	Severe ID	Pathological (generalized spike-and-wave complexes at 2.5 Hz)	1,61; 1,44; 2	NA	0,3; 0,4	0,8; 0,79	NA	c.742_743del p.Arg249AlafsTer131	Clonazepam, Valproate	Yes (clonazepam decreased the frequency of attacks)	No	Yes	Yes (atonic seizures disappeared, absence seizures drammaically reduced)	Yes (hungry, fatigue, hypertriglyceridaemia)	1.16	Seizures freedom	Improvement of ataxia, spasticity, dystonia and dysarthria	Improvement of IQ (+5 pt)
8	Ito Y. Et al., 2011 and Ito Y. et al., 2005, Ito et al 2015	M	15.16	181.92	14.58	174.96	0.5	6	Y	Focal	Y	Hemiplegia, dyskinesia, hypotonia, action dystonia, cerebellar ataxia, dysarthria	Y	Severe ID	NA	NA	NA	0,29; 0,41	NA	NA	p.Ile193Ile fsX36	Valproate	NA	NA	Yes	Yes (atypical absence seizures reduced)	Yes (nausea, constipation, transient opsoclonus)	0.08	Seizures persistence	Improvement of ataxia, spasticity, dystonia and dysarthria	NA
9	Ito Y. Et al., 2011 and Ito Y. et al., 2005, Ito et al 2015	M	19.25	231	11.58	138.96	0.16	1.92	Y	Myoclonic, focal	Y	Tetraplegia, action dystonia, cerebellar ataxia, dysarthria	Y	Severe ID	Normal	1,72; 1,72	NA	0.3	0.89	NA	c.84C>A/c.84C>G p.Tyr28Ter	Valproate, Clobazam	NA	NA	Yes	Yes (focal seizures reduced)	None	2.5	Seizures persistence	Improvement of ataxia, spasticity, dystonia and dysarthria	NA
10	Vermeer S. e al., 2007	M	NA	NA	2.5	30	0.66	7.92	N	None	Y	Hypotonia, paroxysmal myoclonia	Y	Severe ID	Normal	1.9	NA	0.48	Normal	NA	del 1p34.2-p34.3 involving SLC2A1	None	Not treated	Not treated	NA	NA	NA	NA	NA	NA	NA
11	Üstyol A. et al., 2019; Takahashi et al., 2020	M	17	204	17	204	1	12	Y	Myoclonic	N	None	N	None	NA	2.61	NA	0.5	NA	NA	c.1167C>A p.Phe389Leu	Levetiracetam, Carbamazepine, Valproate	No	Yes (Levetiracetam, Carbamazepine, Valproate)	Yes	NA	NA	NA	NA	NA	NA
12	Weller C M et al., 2015	F	32	384	20	240	11	132	Y	Focal	Y	Hemiplegic attacks, progressive cerebellar ataxia, paroxysmal exercise-induced dystonia	Y	Moderate ID	Pathological	2.4	2,5-3,7	NA	1.2	1,3-1,9	c.52G>C (p.Gly18Arg)	Lamotrigine, Valproate, Carbamazepine, Clobazam	No	Yes	No	Not performed	Not performed	12	Seizures persistence	Improvement of hemiplegic attacks during last 10 years, exercise-induced dystonia and ataxia remained stable	NA
13	Gras D. et al., 2017	M	9	108	NA	NA	2	24	N	None	Y	Ataxia, paroxysmal dyskinesia	Y	Learning disability	NA	1.9	NA	NA	1.1	NA	c.940G>A (p.Gly314Ser)	NA	NA	NA	NA	NA	NA	NA	NA	NA	NA
14	Gras D. et al., 2017	F	21	252	NA	NA	0.5	6	N	None	Y	Dystonia, paroxysmal dyskinesia	Y	Learning disability	NA	2	NA	NA	NA	NA	c.2T>C (p.Met1Thr, p.Met1?)	NA	NA	NA	NA	NA	NA	NA	NA	NA	NA
15	Gras D. et al., 2017	F	25	300	NA	NA	0.25	3	Y	Atypical absence	Y	Ataxia, dystonia, paroxysmal dyskinesia	Y	Learning disability	NA	2	NA	NA	0.9	NA	c.388G>A (p.Gly130Ser)	NA	NA	NA	NA	NA	NA	NA	NA	NA	NA
16	Gras D. et al., 2017	M	19	228	NA	NA	2.5	30	Y	Atypical absence	Y	Ataxia, dystonia, paroxysmal dyskinesia	Y	Learning disability	NA	2.4	NA	NA	1.3	NA	c.884C>T (p.Thr295Met)	NA	NA	NA	NA	NA	NA	NA	NA	NA	NA
17	Gras D. et al., 2017	M	2	24	NA	NA	0.75	9	Y	Atypical absence	N	None	Y	Learning disability	NA	1.8	NA	NA	1.1	NA	p.Gly286Hisfs*94	NA	NA	NA	NA	NA	NA	NA	NA	NA	NA
18	Gras D. et al., 2017	M	5	60	NA	NA	0.5	6	Y	NA	Y	Dystonia, paroxysmal dyskinesia	Y	Learning disability	NA	1.7	NA	NA	0.9	NA	del 1p34.2-p34.1	NA	NA	NA	NA	NA	NA	NA	NA	NA	NA
19	Gras D. et al., 2017	F	4	48	NA	NA	2	24	Y	NA	Y	Ataxia, dystonia, paroxysmal dyskinesia	Y	Learning disability	NA	1.5	NA	NA	1	NA	p.Lys183Glnfs*54	NA	NA	NA	NA	NA	NA	NA	NA	NA	NA
20	Gras D. et al., 2017	F	26	312	NA	NA	1.5	18	N	None	Y	Ataxia, paroxysmal dyskinesia	Y	Learning disability	NA	2.2	NA	NA	0.7	NA	c.880T>C (p.Ser294Pro)	NA	NA	NA	NA	NA	NA	NA	NA	NA	NA
21	Gras D. et al., 2017	F	22	264	NA	NA	1	12	N	None	Y	Ataxia, dystonia, paroxysmal dyskinesia	Y	Learning disability	NA	2.2	NA	NA	NA	NA	c.425T>A (p.Met142Lys)	NA	NA	NA	NA	NA	NA	NA	NA	NA	NA
22	Gras D. et al., 2017	F	17	204	NA	NA	0.5	6	Y	Generalized	Y	Ataxia	Y	Learning disability	NA	2.2	NA	NA	0.7	NA	p.Ser313Thrfs*23	NA	NA	NA	NA	NA	NA	NA	NA	NA	NA
23	Gras D. et al., 2017	M	18	216	NA	NA	2.5	30	N	None	Y	Ataxia, paroxysmal dyskinesia	Y	Learning disability	NA	2.2	NA	NA	NA	NA	p.Leu12Phe	NA	NA	NA	NA	NA	NA	NA	NA	NA	NA
24	Gras D. et al., 2017	M	3	36	NA	NA	0.25	3	Y	NA	Y	Ataxia, paroxysmal dyskinesia	Y	Learning disability	NA	1.4	NA	NA	NA	NA	p.Met96CysfsTer2	NA	NA	NA	NA	NA	NA	NA	NA	NA	NA
25	Gras D. et al., 2017	M	15	180	NA	NA	1.15	13.8	N	None	Y	Ataxia, paroxysmal dyskinesia	Y	Learning disability	NA	2.3	NA	NA	1.1	NA	c.52G>C (p.Gly18Arg)	NA	NA	NA	NA	NA	NA	NA	NA	NA	NA
26	Gras D. et al., 2017	M	6	72	NA	NA	0.25	3	Y	Generalized	Y	Dystonia	Y	Learning disability	NA	1.5	NA	NA	1.2	NA	NA - Deletion	NA	NA	NA	NA	NA	NA	NA	NA	NA	NA
27	Gras D. et al., 2017	F	29	348	NA	NA	0.25	3	Y	Atypical absence	Y	Ataxia, dystonia	Y	Learning disability	NA	1.9	NA	NA	0.6	NA	c.844C>T (p.Gln282Ter)	NA	NA	NA	NA	NA	NA	NA	NA	NA	NA
28	Gras D. et al., 2017	F	4	48	NA	NA	0.25	3	Y	Atypical absence	Y	Ataxia, dystonia, paroxysmal dyskinesia	Y	Learning disability	NA	1.9	NA	NA	0.9	NA	c.823G>A (p.Ala275Thr)	NA	NA	NA	NA	NA	NA	NA	NA	NA	NA
29	Gras D. et al., 2017	F	20	240	NA	NA	1.5	18	Y	Generalized	Y	Paroxysmal dyskinesia	N	None	NA	2.5	NA	NA	1.8	NA	c.940G>A (p.Gly314Ser)	NA	NA	NA	NA	NA	NA	NA	NA	NA	NA
30	Gras D. et al., 2017	F	18	216	NA	NA	8	96	Y	Atypical absence	N	None	Y	Learning disability	NA	2.3	NA	NA	NA	NA	c.982G>T (p.Val328Leu)	NA	NA	NA	NA	NA	NA	NA	NA	NA	NA
31	Gras D. et al., 2017	M	13	156	NA	NA	3	36	NA	NA	Y	Ataxia, dystonia, paroxysmal dyskinesia	Y	Learning disability	NA	1.8	NA	NA	0.9	NA	c.929C>A (p.Thr310Asn)	NA	NA	NA	NA	NA	NA	NA	NA	NA	NA
32	Gras D. et al., 2017	M	25	300	NA	NA	1.5	18	Y	Atypical absence	Y	Dystonia, paroxysmal dyskinesia	Y	Learning disability	NA	2.4	NA	NA	NA	NA	c.457C>T (p.Arg153Cys)	NA	NA	NA	NA	NA	NA	NA	NA	NA	NA
33	Gras D. et al., 2017	M	16	192	NA	NA	4	48	Y	NA	Y	Paroxysmal dyskinesia	Y	Learning disability	NA	2.2	NA	NA	NA	NA	c.823G>A (p.Ala275Thr)	NA	NA	NA	NA	NA	NA	NA	NA	NA	NA
34	Gras D. et al., 2017	M	13	156	NA	NA	0.08	0.96	Y	NA	N	None	Y	Learning disability	NA	1.7	NA	NA	1	NA	c.121G>T (p.Glu41Ter)	NA	NA	NA	NA	NA	NA	NA	NA	NA	NA
35	Gras D. et al., 2017	M	13	156	NA	NA	0.5	6	Y	NA	Y	Ataxia, dystonia, paroxysmal dyskinesia	Y	Learning disability	NA	1.8	NA	NA	NA	NA	c.376C>T (p.Arg126Cys)	NA	NA	NA	NA	NA	NA	NA	NA	NA	NA
36	Ohshiro-Sasaki A. et al., 2014	M	NA	NA	4.23	50.76	0.33	3.96	Y	Generalized tonic	Y	Periodic abnormal eye movements, ataxia	Y	Mild ID	Normal	2.11	NA	0.37	0.9	NA	c.929_930insGGATACC (p.Ile311AspfsTer72)	None	Not treated	Not treated	Yes	Yes	None	NA	NA	Movement disorder improved	Improvement of psychomotor and language skills
37	Mullen S.A et al., 2010	F	59	708	NA	NA	NA	NA	N	None	Y	Paroxysmal exercise-induced dyskinesia	NA	NA	Normal	2.3	>2,2	0.38	NA	NA	c.971C>T (p.Ser324Leu)	NA	NA	NA	NA	NA	NA	NA	NA	Ataxia disappeared	Normal cognitive profile
38	Mullen S.A et al., 2010	F	53	636	NA	NA	15	180	Y	Absence	N	None	NA	NA	Pathological (generalized spike and waves)	2.3	>2,2	0.43	NA	NA	c.971C>T (p.Ser324Leu)	Ethosuximide	NA	NA	NA	NA	NA	NA	Seizures freedom	Ataxia disappeared	Normal cognitive profile
39	Tchapyjnikov D. et al., 2018	M	4.5	54	4	48	3	36	N	None	Y	Ataxia	Y	Language disorder	Pathological (diffuse slowing in the theta range while awake, normal sleep architecture, no interictal discharges)	2.28	NA	0.41	NA	NA	c.668G>C (p.Arg223Pro)	Acetazolamide	Yes	No	Yes	Yes	None	0.41	NA	NA	Improvement of attention and performance skills
40	Akman C.I. et al., 2010	M	13.7	164.4	NA	NA	0.16	1.92	Y	Myoclonic	Y	Paroxysmal dystonia, alternating hemiplegia	Y	Borderline IQ	Pathological (posterior alpha rhythm not present; intermittent focal slowing over the bilateral F and C head regions at a frequency of 1–2Hz)	1.89	0,89-2,17	NA	NA	NA	c.400G>A (p.Gly134Ser)	NA	NA	NA	NA	NA	NA	NA	Seizures freedom	NA	NA
41	Akman C.I. et al., 2010	M	10.8	129.6	NA	NA	0.99	11.88	Y	Myoclonic, absence	Y	Paroxysmal dyskinesia	N	None	Pathological (posterior alpha rhythm not present; intermittent focal slowing over the bilateral F and C head regions at a frequency of 1–2Hz)	2.06	0,89-2,17	NA	NA	NA	c.997C>T (p.Arg333Trp)	NA	NA	NA	NA	NA	NA	NA	Seizures persistence	NA	NA
42	Akman C.I. et al., 2010	M	11.2	134.4	NA	NA	0.11	1.32	Y	Myoclonic , absence, generalized tonic-clonic, complex focal	Y	Alternating hemiplegia	Y	Mild ID	Pathological (posterior alpha rhythm not present; intermittent focal slowing over the bilateral F and C head regions at a frequency of 1–2Hz)	2.17	0,89-2,17	NA	NA	NA	c.884C>T (p.Thr295Met)	NA	NA	NA	NA	NA	NA	NA	Seizures persistence	NA	NA
43	Akman C.I. et al., 2010	F	13.6	163.2	NA	NA	0.65	7.8	Y	Myoclonic, absence	N	None	Y	Mild ID	Pathological (posterior alpha rhythm not present; intermittent focal slowing over the bilateral F and C head regions at a frequency of 1–2Hz)	1.83	0,89-2,17	NA	NA	NA	c.87delC (p.Asn29LysfsTer11)	NA	NA	NA	NA	NA	NA	NA	Seizures persistence	NA	NA
44	Akman C.I. et al., 2010	M	19	228	NA	NA	1.47	17.64	Y	Generalized tonic-clonic	Y	Episodic weakness	Y	Mild ID	Pathological (posterior alpha rhythm not present; intermittent focal slowing over the bilateral F and C head regions at a frequency of 1–2Hz)	2.11	0,89-2,17	NA	NA	NA	c.377G>A (p.Arg126His)	NA	NA	NA	NA	NA	NA	NA	Seizures persistence	NA	NA
45	Akman C.I. et al., 2010	M	8.2	98.4	NA	NA	0.16	1.92	Y	Myoclonic, absence, generalized tonic-clonic	N	None	Y	Moderate ID	Pathological (posterior alpha rhythm not present; intermittent focal slowing over the bilateral F and C head regions at a frequency of 1–2Hz)	1.67	0,89-2,17	NA	NA	NA	c.1189C>T (p.Gln397Ter)	NA	NA	NA	NA	NA	NA	NA	Seizures persistence	NA	NA
46	Akman C.I. et al., 2010	M	8.7	104.4	NA	NA	NA	NA	N	None	N	None	N	None	Normal (3 years); Pathological (background slowing, multifocal and generalized, irregular, high-amplitude spikes and spike-wave discharges) after 3 years of age	1.89	0,89-2,17	NA	NA	NA	c.278G>A (p.Arg93Gln)	NA	NA	NA	NA	NA	NA	NA	Never epileptic	NA	NA
47	Akman C.I. et al., 2010	M	10.7	128.4	NA	NA	0.019	0.228	Y	Absence	Y	Episodic ataxia	Y	Borderline IQ	NA	1.5	0,89-2,17	NA	NA	NA	11511GT	NA	NA	NA	NA	NA	NA	NA	NA	NA	NA
48	Akman C.I. et al., 2010	M	17.5	210	NA	NA	0.28	3.36	Y	Myoclonic	Y	Episodic ataxia	Y	Borderline IQ	NA	1.89	0,89-2,17	NA	NA	NA	c.197C>T (p.Ser66Phe)	NA	NA	NA	NA	NA	NA	NA	NA	NA	NA
49	Akman C.I. et al., 2010	M	13.5	162	NA	NA	0.2	2.4	Y	Myoclonic, absence, generalized tonic-clonic	N	None	Y	Moderate ID	NA	0.89	0,89-2,17	NA	NA	NA	Hemizygosity	NA	NA	NA	NA	NA	NA	NA	NA	NA	NA
50	Liu Y. et al., 2012	M	6	72	NA	NA	5.75	69	N	None	Y	Ataxia	Y	ADHD	Pathological (moderate slowing of background activity, paroxysmal occipital or generalized high-amplitude slow waves during wakefulness and sleep)	1,90 ; 2,45; 2,40	NA	0,5; 0,48	Normal	NA	c.1148C>A (p.Pro383His)	NA	NA	NA	Yes	NA	NA	NA	NA	Paroxysmal movement disorder and abnormal behavior completely disappeared	Improvement of school performances
51	Liu Y. et al., 2012	F	7.5	90	NA	NA	1	12	N	None	Y	Ataxia, disarthria, hypotonia, pyramidal signs	Y	Borderline IQ (IQ=71)	Unremarkable	1,63 ; 1,67	NA	0,4; 0,34	Normal	NA	c.761del (p.Glu254GlyfsTer86)	NA	NA	NA	Yes	NA	NA	NA	NA	Episodes of weakness, ataxia, and somnolence persisted	NA
52	Liu Y. et al., 2012; Mauri et al., 2022	F	5.83	69.96	NA	NA	2	24	Y	Focal	Y	Ataxia, bradykinesia, pyramidal signs	Y	Mild ID (IQ=65)	Unremarkable	1,98 ; 1,74	NA	0,38; 0,37	Normal	NA	c.1198C>T (p.Arg400Cys)	NA	NA	NA	Yes	NA	NA	NA	Seizures freedom	Paroxysmal movement disorder and abnormal behavior completely disappeared	Improvement of school performances
53	Bawazir W.M. et al., 2012	F	NA	NA	NA	NA	0.45	5.4	Y	Epileptic status	Y	Hypertonia, nystagmus	Y	Global developmental delay	Normal	2	NA	0.52	1.8	NA	Trinucleotide deletion in SLC2A1, coding for the deletion of isoleucine 435 or 436	Phenytoin	Yes	No	Yes	Yes	NA	NA	Seizure frequency decreased	NA	NA
54	Shibata T. et al., 2017	F	3.58	42.96	1.66	19.92	0.33	3.96	Y	Focal, generalized, epileptic status	Y	Hypotonia, nystagmus, pyramidal signs	Y	Global developmental delay	Pathological (increased background slow waves and epileptic discharges in the right occipital area)	1.78	NA	0.33	1.28	NA	c.1306_1308del (p.Ile436del)	Clobazam	Yes (seizures were markedly reduced)	No	Yes	Yes	Yes (excess ketosis)	1.83	Seizures persistence	Hpertonia and dyskinesia improved	Improvement of psychomotor and language skills
55	Yubero D. et al., 2014	F	15	180	12	144	3	36	Y	Myoclonic, absence	Y	Ataxia, hypotonia, pyramidal signs, nystagmus, dysarthria	Y	Mild ID (IQ=54)	Pathological (generalized spike-wave discharges at 2.5 Hz)	1.9	2,2-3,4	NA	1.07	1,1-2,2	c.18+2T>G	Valproate, Ethosuximide	NA	NA	Yes	Yes	None	3	Seizures freedom; EEG normalized; AEDs were removed after 7 months of KD	Ataxia disappeared	NA
56	Friedman J.R.L. et al., 2005	M	10	120	9	108	0.16	1.92	N	None	Y	Dysarthria, ataxia, hypotonia, pyramidal signs, dystonia, chorea, dysmetria	Y	Global developmental delay	Normal	1.94	NA	0.4	1.2	1-2,4	1562insATCG	None	NA	NA	Yes	Yes	None	1	NA	Gross motor function, gait stability, involuntary movements improved	Intermittent behavioral disturbances, mild deterioration in motor and cognitive functioning
57	Brockmann K. et al., 2001	M	16	192	NA	NA	0.25	3	Y	Myoclonic-atonic, absence	Y	Dysarthria, hypotonia, ataxia-dystonia	Y	Global developmental delay	Normal (3 years); Pathological (background slowing, multifocal and generalized, irregular, high-amplitude spikes and spike-wave discharges) after 3 years of age	1.67	3,42-3,53	0.34	0.9	1,23-1,37	c.377G>A (p.Arg126His)	Phenobarbital, Valproate	No	Yes (Phenobarbital, Valproate)	NA	NA	NA	NA	NA	Ataxia persisted	Severe ID (IQ < 44 at the age of 16)
58	Brockmann K. et al., 2001	M	8	96	NA	NA	0.5	6	Y	Myoclonic-atonic, absence	Y	Dyskinesia, hypotonia, ataxia-dystonia	Y	Mild ID (IQ=66)	Normal (3 years); Pathological (background slowing, multifocal and generalized, irregular, high-amplitude spikes and spike-wave discharges) after 3 years of age	1.83	3,42-3,54	0.34	0.9	1,23-1,38	c.377G>A (p.Arg126His)	NA	NA	NA	NA	NA	NA	NA	Seizures increased and neurological performance during short fasting intervals worsed	Hypotonia, dyskinesia persisted	Mild ID (IQ=66 at the age of 8)
59	Brockmann K. et al., 2001	F	48	576	NA	NA	NA	NA	Y	Myoclonic-atonic, absence	Y	Dysarthria	Y	NA	NA	2.11	3,42-3,55	0.38	1.1	1,23-1,39	c.377G>A (p.Arg126His)	NA	NA	NA	NA	NA	NA	NA	NA	NA	Cognitive skills slightly below average
60	Klepper J. et al., 2001	F	10	120	NA	NA	0.75	9	Y	Focal	Y	Pyramidal signs, ataxia	Y	Global developmental delay	NA	1.9	NA	0.29	Normal	NA	c.272G>A (p.Gly91Asp)	Valproate, Acetazolamide	Yes	No	NA	NA	NA	NA	NA	Ataxia, pyramidal signs persisted	Moderate ID (IQ=56)
61	Klepper J. et al., 2001	F	22	264	NA	NA	2	24	Y	Generalized tonic-clonic	Y	Spastic dyplegia	Y	Global developmental delay	NA	1.9	NA	0.35	Normal	NA	c.272G>A (p.Gly91Asp)	Politherapy	No	Yes	NA	NA	NA	NA	NA	Ataxia, pyramidal signs, spastic tetraplegia persisted	Moderate ID
62	Klepper J. et al., 2009	F	6	72	NA	NA	1.5	18	Y	Atonic	Y	Ataxia, paroxysmal choreathetosis	Y	Global developmental delay	Pathological (polymorphic baseline activity with an isolated monomorphic sharp wave focus)	2	NA	0.44	Normal	NA	c.1402C>T (p.Arg468Trp)	Topiramate, Valproate	NA	NA	Yes	Yes	NA	NA	Seizures freedom	Movement disorder improved	Cognitive improvement
63	Gaspard N. et al., 2011	M	6	72	4	48	0.5	6	Y	Myoclonic, generalised tonic-clonic, absence	N	None	N	None	Pathological (generalised spike and-wave discharges)	2.17	NA	0.46	NA	NA	c.1199G>T (p.Arg400Leu)	Valproate, Lamotrigine, Topiramate	Yes (complete seizure control with valproate)	Yes (Lamotrigine, topiramate)	Yes	No	None	2	Seizures persistence	NA	NA
64	Vaudano A.E. et al., 2016; Vaudano et al. 2020	M	12	144	6	72	0.91	10.92	Y	Generalized tonic-clonic, absence	Y	Paroxysmal exercise-induced dyskinesia, dystonia	Y	Borderline IQ (IQ=75)	NA	1.94	NA	0.54	NA	NA	c1457delG_1 delG SPL	Valproate	NA	NA	No	No	NA	NA	NA	NA	NA
65	Vaudano A.E. et al., 2016; Vaudano et al. 2020	F	11	132	10	120	2.5	30	Y	Myoclonic, absence	Y	Paroxysmal exercise-induced dyskinesia, dystonia	Y	Moderate ID (IQ=44)	NA	1.83	NA	0.34	NA	NA	c.376C>T (p.Arg126Cys)	Levetiracetam, Lamotrigine	NA	NA	Yes	Yes	NA	NA	NA	NA	NA
66	Vaudano A.E. et al., 2016; Vaudano et al. 2020	M	14	168	11	132	0.91	10.92	Y	Focal	Y	Paroxysmal exercise-induced dyskinesia, chorea	Y	Borderline IQ (IQ=75)	Pathological (diffuse spike-and waves discharges (3-4 Hz))	2.44	NA	0.51	NA	NA	c.667C>T (p.Arg223Trp)	Oxcarabazepine	NA	NA	No	No	NA	NA	NA	NA	NA
67	Vaudano A.E. et al., 2016; Vaudano et al. 2020	F	9	108	5	60	0.91	10.92	Y	Generalized tonic-clonic, absence	Y	Ataxia	N	None	NA	1.72	NA	0.39	NA	NA	c.457C>T (p.Arg153Cys)	NA	NA	NA	Yes	Yes	NA	NA	NA	NA	NA
68	Vaudano A.E. et al., 2016; Vaudano et al. 2020	M	12	144	10	120	3.3	39.6	Y	Focal	Y	Paroxysmal exercise-induced dyskinesia, chorea	N	None	Pathological (diffuse spike-and waves discharges (3-4 Hz))	2.22	NA	0.47	NA	NA	c.1372C>T (p.Arg458Trp)	Valproate	NA	NA	No	No	NA	NA	NA	NA	NA
69	Vaudano A.E. et al., 2016; Vaudano et al. 2020	F	10	120	10	120	NA	NA	N	None	Y	Paroxysmal exercise-induced dyskinesia, dystonia, chorea	Y	Mild ID (IQ=66)	Pathological (diffuse spike-and waves discharges (3-4 Hz))	1.83	NA	0.38	NA	NA	c.493G>A (p.Val165Ile)	NA	NA	NA	Yes	Yes	NA	NA	NA	NA	NA
70	Vaudano A.E. et al., 2016; Vaudano et al. 2020	F	7	84	7	84	2	24	Y	Absence	N	None	Y	Borderline IQ (IQ=76)	NA	1.78	NA	0.35	NA	NA	c.101A>G (p.Asn34Ser)	Ethosuximide	NA	NA	No	No	NA	NA	NA	NA	NA
71	Vaudano A.E. et al., 2016; Vaudano et al. 2020	F	12	144	9	108	3	36	Y	Myoclonic, absence	Y	Paroxysmal exercise-induced dyskinesia, dystonia	Y	Mild ID (IQ=50)	Pathological (focal discharges over the bilateral frontal leads)	1.89	NA	0.38	NA	NA	c.1198C>T (p.Arg400Cys)	Lamotrigine	NA	NA	Yes	Yes	NA	NA	NA	NA	NA
72	Vaudano A.E. et al., 2016; Vaudano et al. 2020	F	27	324	20	240	0.66	7.92	Y	Myoclonic, focal, absence	Y	Paroxysmal exercise-induced dyskinesia, ataxia	Y	Mild ID (IQ=60)	Pathological (focal discharges over the bilateral frontal leads)	1.71	NA	0.38	NA	NA	c.376C>T (p.Arg126Cys)	Levetiracetam	NA	NA	Yes	Yes	NA	NA	NA	NA	NA
73	Vaudano A.E. et al., 2016; Vaudano et al. 2020	F	18	216	14	168	1.5	18	Y	Absence	N	None	Y	Moderate ID (IQ=53)	Pathological (diffuse spike-and waves discharges (3-4 Hz))	2.22	NA	0.44	NA	NA	c.107C>G (p.Pro36Arg)	NA	NA	NA	Yes	Yes	NA	NA	NA	NA	NA
74	Vaudano A.E. et al., 2016; Vaudano et al. 2020	M	28	336	17	204	5	60	Y	Focal	Y	Paroxysmal exercise-induced dyskinesia, dystonia	Y	Mild ID (IQ=57)	NA	2.56	NA	0.54	NA	NA	c.1372C>T (p.Arg458Trp)	Ethosuximide	NA	NA	No	No	NA	NA	NA	NA	NA
75	Vaudano A.E. et al., 2016; Vaudano et al. 2020	F	40	480	29	348	1	12	Y	Generalized tonic-clonic, absence	Y	Paroxysmal exercise-induced dyskinesia	Y	Mild ID (IQ=55)	NA	2.28	NA	0.44	NA	NA	c.493G>A (p.Val165Ile)	Valproate	NA	NA	No	No	NA	NA	NA	NA	NA
76	Vaudano A.E. et al., 2016; Vaudano et al. 2020	F	19	228	19	228	4	48	Y	Absence	Y	Paroxysmal exercise-induced dyskinesia, dystonia	Y	Borderline IQ (IQ=80)	NA	2.11	NA	0.5	NA	NA	c.1166del (p.Phe389SerfsTer119)	Lamotrigine	NA	NA	No	No	NA	NA	NA	NA	NA
77	Vaudano A.E. et al., 2016; Vaudano et al. 2020	M	39	468	39	468	4	48	Y	Absence	Y	Paroxysmal exercise-induced dyskinesia, dystonia	Y	Borderline IQ (IQ=75)	Pathological (diffuse spike-and waves discharges (3-4 Hz))	2.33	NA	0.43	NA	NA	c.101A>G (p.Asn34Ser)	Carbamazepine	NA	NA	No	No	NA	NA	NA	NA	NA
78	Vaudano A.E. et al., 2016; Vaudano et al. 2020	M	15	180	15	180	NA	NA	N	None	Y	Paroxysmal exercise-induced dyskinesia, dystonia	Y	Mild ID (IQ=56)	Pathological (focal discharges over the bilateral frontal leads)	2.44	NA	0.44	NA	NA	c.1199G>A (p.Arg400His)	Valproate	NA	NA	Yes	Yes	NA	NA	NA	NA	NA
79	Belal T. et al., 2018	M	0.33	3.96	0.08	0.96	0.01	0.12	Y	Hypermotor	NA	NA	N	None	NA	1,89; after 4 hours of fasting 1,67	NA	0,39; after 4 hours of fasting 0,31	NA	NA	p.Gly153Arg	Levetiracetam, Phenytoin	No	Yes	Yes	Yes	NA	NA	Seizures freedom, EEG normalization	NA	NA
80	Akasaka M. et al., 2018; Takahashi et al., 2020	NA	NA	NA	4	48	0.33	3.96	Y	Atonic	Y	Abnormal eye movements, ataxia	Y	Global developmental delay	NA	1,78; 5,11	NA	NA	NA	NA	c.742_743delAG (p.Arg249AlafsTer131)	Valproate	No	Yes	Yes	NA	NA	NA	NA	NA	NA
81	Akasaka M. et al., 2018; Takahashi et al., 2020	NA	NA	NA	4	48	3	36	Y	Atonic	Y	Abnormal eye movements, ataxia	Y	Global developmental delay	NA	1,61; 4,39	NA	NA	NA	NA	c.742_743delAG (p.Arg249AlafsTer131)	Valproate	No	Yes	Yes	NA	NA	NA	NA	NA	NA
82	Pe´rez-Duen˜as B. et al., 2009	F	7	84	5	60	NA	NA	N	None	Y	Ataxia, dysarthria, dyskinesia	Y	Global developmental delay	Pathological (mild diffuse slowing of the electrocerebral rhythm (> posterior brain))	1.9	2,2-3,4	NA	0.68	1,1-2,2	insY292	None	NA	NA	Yes	Yes	Yes (carnitine depletion, restored with oral L-carnitine supplementation)	4	Never epileptic	Both chorea and paroxysmal episodes disappeared, limb ataxia improved	Neuropsychological performance unmodified by the diet: executive function, linguistic ability, memory, matrix solving ability, intellectual quotient < 5°pc for age
83	Sen S. et al., 2015	F	5.5	66	3	36	0.25	3	Y	Absence	Y	Dystonia	Y	Global developmental delay	Rare 150–200 mV bursts of 2–2.5 Hz generalized spike and wave activity during sleep	1.56	2,5-4,4	0.31	Normal	NA	RXGRR	Lamotrigine	Yes (more alert, attentive, made developmental gains)	No	Yes	Yes	NA	2.5	Seizures freedom	NA	Improvement in language and motor skills
84	Magrinelli F. et al., 2020	M	25	300	NA	NA	NA	NA	NA	NA	Y	Paroxysmal exercise-induced dystonia	NA	NA	NA	1.9	NA	0.28	NA	NA	c.278G>A (p.Arg93Gln)	NA	NA	NA	Yes	Yes	NA	NA	NA	NA	NA
85	Klepper J. et al., 1999	F	6	72	NA	NA	0.16	1.92	Y	Myoclonic, generalized	Y	Ataxia, dysmetria, pyramidal signs	Y	Global developmental delay	Normal	1.5	NA	0.33	NA	NA	p.Cys1108Thr	Phenytoin, Phenobarbital	No	Yes (Phenytoin, phenobarbital)	Yes	Yes	Yes (carnitine depletion, restored with oral L-carnitine supplementation)	NA	Seizures freedom	Ataxia persited	Cognitive impairment
86	Pawlik W. et al., 2022	F	5	60	NA	NA	NA	NA	Y	Absence	Y	Hypotonia	Y	Language disorder	Pathological	NA	2,67-3,61	0.41	NA	1,1-3,1	c.635G>A (p.Arg212His)	Valproate	Yes (valproate)	No	Yes	Yes	None	NA	NA	NA	NA
87	Pawlik W. et al., 2022	M	6	72	4	48	3	36	Y	Generalized tonic-clonic seizures	Y	Hypotonia	Y	Global developmental delay	Pathological (focal abnormalities in the right centrotemporal area)	2.38	2,67-3,61	0.59	1.01	1,1-3,1	c.635G>A (p.Arg212His)	Valproate	Yes (valproate)	No	Yes	Yes	None	2	NA	NA	NA
88	Kim H. et al., 2019	M	19	228	16	192	NA	NA	Y	Absence, generalized tonic-clonic, focal	Y	Ataxia	Y	Mild ID (IQ=50)	Pathological (generalized or focal epileptiform discharges with or without background slowing)	1.89	NA	0.36	NA	NA	p.Val131Cysfs de novo	NA	NA	NA	Yes	Yes	NA	NA	Seizure frequency decreased	Movement disorder improved	Subjective improvement in cognitive function
89	Kim H. et al., 2019	M	18	216	16	192	1.5	18	Y	Absence	Y	Dystonia, abnormal ocular movements	Y	Global developmental delay	Pathological (generalized or focal epileptiform discharges with or without background slowing)	2.06	NA	0.36	NA	NA	c.276-1G>A	NA	NA	NA	Yes	Yes	NA	NA	Seizure frequency decreased	Movement disorder improved	Subjective improvement in cognitive function
90	Kim H. et al., 2019	M	15	180	13	156	1	12	Y	NA	Y	Dystonia	Y	Mild ID (IQ=54)	Pathological (generalized or focal epileptiform discharges with or without background slowing)	2.56	NA	0.4	NA	NA	c.997C>T (p.Arg333Trp)	NA	NA	NA	Yes	Yes	NA	NA	Seizure frequency decreased	Movement disorder improved	Subjective improvement in cognitive function
91	Kim H. et al., 2019	M	16	192	3	36	16	192	Y	Absence, focal	Y	Dyskinesia, dystonia	Y	Global developmental delay	Pathological (generalized or focal epileptiform discharges with or without background slowing)	2.17	NA	0.4	NA	NA	c.1300T>A (p.Phe434Ile)	NA	NA	NA	Yes	Yes	NA	NA	Seizure frequency decreased	Movement disorder improved	Subjective improvement in cognitive function
92	Kim H. et al., 2019	M	28	336	26	312	4	48	Y	NA	Y	Ataxia, dystonia	Y	Global developmental delay	Pathological (generalized or focal epileptiform discharges with or without background slowing)	1.78	NA	0.36	NA	NA	c.724C>T (p.Gln242Ter)	NA	NA	NA	Yes	Yes	NA	NA	Seizure frequency decreased	Movement disorder improved	Subjective improvement in cognitive function
93	Ramm-Pettersen A. et al., 2014	F	2.16	25.92	0.13	1.56	0.25	3	Y	Absence, myoclonic	N	None	Y	Global developmental delay	Pathological	NA	NA	0.43	NA	NA	c.98T>A (p.Ile33Asn)	NA	NA	NA	Yes	Yes	NA	0.5	Seizures freedom	Marked improvement of motoric deficits (including dysarthria, dyscoordination, ataxia, and exercise-induced dyskinesia)	Improvement of visuomotor skills, sensorimotor speed, receptive language, verbal language. Unchanged cognitive index
94	Ramm-Pettersen A. et al., 2014	M	3.66	43.92	2	24	0.16	1.92	Y	Absence	Y	Hypotonia, ataxia, paroxysmal exercise-induced dystonia	Y	Language disorder	Pathological	NA	NA	0.45	NA	NA	c.635G>A (p.Arg212His)	NA	NA	NA	Yes	Yes	NA	1.41	Seizure frequency decreased (>90%)	Marked improvement of motoric deficits (including dysarthria, dyscoordination, ataxia, and exercise-induced dyskinesia)	Improvement of visuomotor skills, sensorimotor speed, receptive language, verbal language, cognitive index
95	Ramm-Pettersen A. et al., 2014	M	5.75	69	4	48	0.33	3.96	Y	Myoclonic	Y	Dystonia	Y	Global developmental delay	Pathological	NA	NA	0.35	NA	NA	c.92G>A(p.Gly31Glu)	NA	NA	NA	Yes	Yes	NA	1.16	Seizure frequency decreased (>90%)	Marked improvement of motoric deficits (including dysarthria, dyscoordination, ataxia, and exercise-induced dyskinesia)	Improvement of visuomotor skills, sensorimotor speed, receptive language, general cognitive index
96	Arsov T. et al., 2012	M	14	168	NA	NA	2	24	Y	Absence, generalized tonic-clonic	N	None	Y	Mild ID	Pathological (generalized spike-waves (>2.5 Hz) and absence seizures)	2.4	>2,2	0.47	NA	NA	c.476T>G (p.Leu159Arg)	Valproate	Yes (weekly absence seizures on valproate)	Yes	No	Not performed	Not performed	NA	NA	NA	NA
97	Arsov T. et al., 2012	M	12	144	NA	NA	2	24	Y	Absence	N	None	N	None	Pathological (generalized spike-waves (>2.5 Hz) and absence seizures)	2.4	>2,2	0.53	NA	NA	c.643C>T (p.Leu215Phe)	Valproate, Lamotrigine, Ethosuximide	Yes (seizure-free on valproate, lamotrigine, ethosuximide)	No	No	Not performed	Not performed	NA	NA	NA	NA
98	Arsov T. et al., 2012	M	19	228	NA	NA	3	36	Y	Absence, generalized tonic-clonic	Y	Paroxysmal exercise-induced dyskinesia	N	None	Pathological (generalized spike-waves (>2.5 Hz) and absence seizures)	2.4	>2,2	0.57	NA	NA	c.1134_1136del (p.Phe379del)	Lamotrigine	No (frequent absence on lamotrigine)	Yes (Lamotrigine)	No	Not performed	Not performed	NA	NA	NA	NA
99	Arsov T. et al., 2012	M	4	48	NA	NA	2	24	Y	Absence	N	None	Y	Global developmental delay	Pathological (generalized spike-waves (>2.5 Hz) and absence seizures)	2.3	>2,2	0.5	NA	NA	c.457C>T (p.Arg153Cys)	None	NA	NA	Yes	Yes	NA	NA	Seizures freedom	NA	NA
100	Arsov T. et al., 2012	F	6	72	NA	NA	1.5	18	Y	Absence	Y	Tremor	N	None	Pathological (generalized spike-waves (>2.5 Hz) and absence seizures)	2	>2,2	0.44	NA	NA	c.277C>T (p.Arg93Trp)	NA	NA	NA	Yes	Yes	NA	NA	Seizures freedom	NA	NA
101	Von Moers et al., 2002	F	4	48	NA	NA	0.11	1.32	Y	Tonic-clonic	Y	Ataxia, hypotonia	Y	Global developmental delay	Pathological (generalized spike-waves (>2.5 Hz) and absence seizures)	1.72	NA	0.33	NA	NA	c.399C>A(p.Cys133Ter)	Lamotrigine	No	Yes	Yes	Yes	NA	3	Seizure frequency decreased	Movement disorder improved	Improvement of language
102	Von Moers et al., 2002	M	16	192	NA	NA	0.25	3	Y	Mioclonic	Y	Hypotonia	Y	Mild ID	Pathological (generalized spike-waves (>2.5 Hz) and absence seizures)	1.67	NA	0.44	NA	NA	c.377G>A (p.Arg126His)	Phneobarbital, Valproate	No	Yes	Yes	Yes	NA	0.25	Seizure frequency decreased	Movement disorder improved	Improvement of mental performance
103	Klepper et al.,2004	F	8	96	4	48	0.25	3	Y	Clonic, absense	Y	Hypotonia, ataxia, pyramidal signs	Y	Global developmental delay	NA	1.83	NA	0.41	1.1	NA	Insertion of two basepairs at nt 686–687 in exon 4 resulting in a frame shift and stop-codon	Phneobarbital, Valproate	No	Yes	Yes	Yes	None	1	Seizures freedom	NA	Language delay, walk short distances and climb stairs with support
104	Anheim et al.,2011	F	18	216	NA	NA	2	24	N	None	Y	Paroxysmal dyskinesia, ataxia	Y	Mild ID (IQ=63)	NA	2.22	NA	0.5	NA	NA	c.880T>C (p.Ser294Pro)	NA/ Acetazolamide	No	NA	No	Not performed	Not performed	NA	Never epileptic	Paroxysmal dyskinesia disappeared	NA
105	Santhi N. Logel et al., 2021	F	14	168	NA	NA	2	24	Y	Absense	Y	Dysarthria, pyramidal signs, dyskinesia	Y	Mild ID	Pathological (generalized spike and slow wave (3Hz))	2	NA	0.39	NA	NA	c.398_399delinsTT (p.Lys133Phe)	Levetiracetam, Valproate, Carbamazepine, Lacosamide, Zonisamide, Alpha Lipoic Acid, Triheptanoin, Diazoxid	Yes (seizures improved after 6 months of Diazoxide)	Yes (Levetiracetam, Valproate, Carbamazepine, Lacosamide, Zonisamide, Alpha Lipoic Acid, Triheptanoin)	Yes	Yes	Yes (nausea, vomiting, abdominal pain, hypertriglyceridemia)	0.66	Seizures persistence	Movement disorder improved	NA
106	Woo et al., 2012	M	7	84	NA	NA	0.01	0.12	Y	Generalized tonic	Y	Dystonia	N	None	Pathological (multifocal spikes and diffuse amplitude delta slowing on the background activity)	1.17	NA	0.2	NA	NA	Heterozygous A>G transition at mucleotide 680 of intron 5	Phneobarbital, Valproate, Carbamazepine	No	Yes	Yes	Yes	Yes (vomiting)	NA	Seizures freedom	Ataxia	Improvement of language
107	Fung et al., 2011	M	5	60	NA	NA	1.5	18	Y	Clonic	Y	Ataxia, dystonia	Y	Global developmental delay	NA	1.8	2,8-4,2	0.38	1	1,1-2,8	c.240del (p.Phe81SerfsTer17)	Phenobarbital, Valproate, Carbamazepine, Lamotrigina	No	Yes	NA	NA	NA	NA	NA	NA	NA
108	Fung et al., 2011	F	17	204	NA	NA	0.66	7.92	Y	Absense-like attacks		Ataxia	Y	Mild ID (IQ=68)	NA	1.9	2,8-4,2	0.38	1.1	1,1-2,8	Heterozygous C>T transition at mucleotide 1176 of intron 8	NA	NA	NA	NA	NA	NA	NA	NA	NA	NA
109	Wolking et al., 2014	F	8	96	NA	NA	3.5	42	Y	Impaired consciousness, aphasia, dysarhria	N	None	Y	Mild ID	Pathological (focal and generalized spikes)	2.22	NA	0.45	NA	NA	c.259G>A (p.Val87Ile)	Levetiracetam, Oxcarbamazepine, Valproate, Lamotrigine	Yes (Lamotrigine)	Yes	Yes	Yes	NA	NA	Seizures freedom	NA	NA
110	Wolking et al., 2014	M	3	36	NA	NA	0.33	3.96	Y	Myoclonic	N	None	Y	Global developmental delay	Pathological (multifocal and generalized spikes)	NA	NA	0.36	NA	NA	p.Ile193fs	Valproate, Etosuccimide, Lamotrigine	No	NA	Yes	Yes	NA	NA	Seizures freedom	NA	NA
111	Wang et al., 2008, Wang 2005 et al. Fujii T, et al 2011	M	16	192	NA	NA	1	12	Y	Myoclonic	Y	Ataxia, hypotonia, pyramidal signs	Y	Language disorder	Pathological (bursts of 3 Hz spike and waves)	2.11	NA	0.4	0.97	NA	c.884C>T (p.Thr295Met)	NA	No	NA	Yes	Yes	NA	NA	NA	NA	NA
112	Wang et al., 2008 ;Fujii T, et al 2011; Mauri et al., 2022	F	10	120	NA	NA	0.41	4.92	Y	Generalized tonic-clonic	Y	Ataxia, pyramidal signs, dysarthria	N	None	Normal	1.72	NA	0.4	1	NA	c.884C>T (p.Thr295Met)	Carbamazepine, Zonisamide	Yes (Zonisamide)	No	Yes	Yes	Yes (vomiting)	NA	Seizures freedom	Movement disorder improved	NA
113	Mullen et al., 2011	M	15	180	NA	NA	3	36	Y	Myoclonic, myoclonic-atonic	Y	Tremor, dysarthria	Y	Severe ID	Pathological (generalized polispake-waves, generalized spike-waves)	1.94	NA	NA	NA	NA	c.997C>T (p.Arg333Trp)	Valproate, Ethosuximide	Yes	No	Yes	Yes	NA	NA	Seizures freedom	NA	NA
114	Mullen et al., 2011	M	4	48	NA	NA	0.66	7.92	Y	Myoclonic, myoclonic-atonic	Y	Ataxia, disarthria	Y	Mild ID	Pathological (generalized spike-waves)	1.78	NA	0.4	NA	NA	c.1199G>A (p.Arg400His)	Valproate	Yes	No	Yes	Yes	NA	NA	Seizures freedom	NA	Cognitive impairment
115	Mullen et al., 2011	M	12	144	NA	NA	2	24	Y	Myoclonic, myoclonic-atonic	Y	Ataxia, disarthria	Y	Severe ID	Pathological (generalized spike-waves)	2.06	NA	0.42	NA	NA	c.997C>T (p.Arg333Trp)	Valproate, Topiramate	Yes	No	No	Not performed	Not performed	NA	NA	NA	NA
116	Mohammad et al., 2014	M	8	96	NA	NA	3	36	Y	Absence	Y	Ataxia	Y	Learning disability	NA	2	NA	0.36	NA	NA	c.929C>T (p.Thr310Ile)	NA	NA	NA	Yes	Yes	NA	NA	Seizures freedom	Ataxia improved	NA
117	Appavu et al., 2015	F	1.25	15	NA	NA	0.33	3.96	Y	Myoclonic	Y	Hypotonia, opsoclonus	Y	Global developmental delay	Pathological (multifocal spikes)	2.06	NA	0.44	NA	NA	c.460G>A (p.Gly154Arg)	Levetiracetam, Steroids	Yes	Yes (Steroids)	Yes	Yes	NA	0.66	Seizures freedom	Opsoclonus disappeared	Acceleration of milestone acquisition
118	Hoshino et al., 2020	M	3.41	40.92	NA	NA	1	12	Y	Febrile, myoclonic	Y	Ataxia, tremor	Y	Mild ID	Pathological (spike and spike-waves in frontal region)	1.11	NA	0.5	1.22	NA	c.884C>T (p.Thr295Met)	Levetiracetam, Carbamazepine, Valproate, Acetazolamide	No	Yes	Yes	Yes	NA	0.58	Seizures freedom	Ataxia improved	Bordeline IQ
119	Haberlandt et al., 2014	F	6	72	NA	NA	2	24	Y	Absence, generalized tonic-clonic, atypical absence, myoclonic	Y	Ataxia, dysarthria	Y	Global development delay	Pathological (irregular spike-wave activity and paroxysmal spike-waves)	1.5	3,3-4,4	0.31	1.04	0,5-1,8	c.101A>G (p.Asn34Ser)	Levetiracetam	NA	NA	Yes	Yes	No	1.41	Seizures freedom	Ataxia and hypotonia improved	Normal IQ (IQ=86), language disorder
120	Koy et al., 2011; Mauri et al., 2022	F	3.33	39.96	NA	NA	2.3	27.6	Y	Generalized tonic-clonic	Y	Ataxia	Y	Language disorder	Normal	1.9	NA	0.42	NA	NA	c.497_499delTCG (p.Val166del)	None	Not treated	Not treated	Yes	Yes	NA	0.25	Seizures freedom	Movement disorder improved	Improvement of visuomotor and language skills
121	Gramer et al., 2012	M	7.5	90	NA	NA	0.75	9	Y	Atonic	Y	Dystonia, pyramidal signs, tremor, myoclonus	Y	ID	Normal	2.2	2,7-4,2	0.41	0.9	NA	c.1377dupC (p.Phe460LeufsTer3) de novo	Phenobarbital, Vigabatrin, Oxcarbamazepine, Clonazepam, Lamotrigine, Acetazolamide	Yes	No	Yes	Yes	NA	1.5	NA	Movement disorder improved	Improvement of language
122	Gramer et al., 2012	F	NA	NA	NA	NA	1.25	15	Y	Myoclonic-astatic, atypical absence	Y	Ataxia	Y	ID	Pathological (generalized spike-wave complex)	2.1	2,7-4,2	0.41	1.2	NA	p.Arg212Cys (c.634C>T)	Mesuximide, Sulthiame, Valproate	No	Yes	Yes	No	NA	NA	Seizures persistence	Movement disorder persisted	Behavioral problems persisted
123	Leen et al., 2010	F	1.4	16.8	0.16	1.92	0.08	0.96	Y	NA	Y	Hypotonia	Y	Mild ID	NA	1.3	2,5-3,7	0.28	0.6	1,3-1,9	c.100A>T (p.Asn34Tyr)	NA	NA	NA	Yes	Yes	NA	NA	Seizures freedom	NA	No cognitive impairment
124	Leen et al., 2010	M	4	48	0.4	4.8	0.33	3.96	Y	NA	Y	Hypotonia, pyramidal signs	Y	Severe ID	NA	1.7	2,5-3,7	0.3	1.4	1,3-1,9	c.1145G>A (p.Gly382Asp)	NA	NA	NA	Yes	Yes	NA	NA	Seizures freedom	Movement disorder persisted	No cognitive impairment
125	Leen et al., 2010	F	8	96	7	84	1.25	15	Y	NA	N	None	Y	Mild ID	NA	2	2,5-3,7	0.31	1.0	1,3-1,9	c.286A>G (p.Met96Val)	NA	NA	NA	Yes	Yes	NA	NA	Seizures freedom	NA	Cognitive impairment
126	Leen et al., 2010	F	3	36	NA	NA	0.5	6	Y	NA	N	NA	N	NA	NA	NA	2,5-3,7	<0,40	NA	1,3-1,9	c.985G>C (p.Glu329Gln)	NA	NA	NA	Yes	Yes	NA	NA	NA	NA	NA
127	Leen et al., 2010	F	19	228	16	192	0.33	3.96	Y	NA	Y	Ataxia, dystonia	Y	Mild ID	NA	2	2,5-3,7	0.4	0.9	1,3-1,9	c.388G>A (p.Gly130Ser)	NA	NA	NA	Yes	Yes	NA	NA	Seizure freedom	Movement disorder improved	No cognitive impairment
128	Leen et al., 2010	M	21	252	17	204	0.25	3	Y	NA	Y	Ataxia, pyramidal signs	Y	Moderate ID	NA	2.1	2,5-3,7	0.41	1.1	1,3-1,9	c.376C>T (p.Arg126Cys)	NA	NA	NA	Yes	Yes	NA	NA	Seizures persistence	Movement disorder improved	Cognitive impairment
129	Leen et al., 2010	F	12	144	9	108	0.25	3	Y	NA	N	None	Y	Mild ID	NA	1.9	2,5-3,7	0.42	1.1	1,3-1,9	c.635G>A (p.Arg212His)	NA	NA	NA	Yes	Yes	NA	NA	Seizures freedom	NA	Cognitive impairment
130	Leen et al., 2010	F	19	228	17	204	1.25	15	Y	NA	N	None	Y	Mild ID	NA	2.1	2,5-3,7	0.43	1.2	1,3-1,9	p.Arg212Cys (c.634C>T)	NA	NA	NA	Yes	Yes	NA	NA	Seizures freedom	NA	NA
131	Leen et al., 2010	M	12	144	9	108	0.25	3	Y	NA	Y	Ataxia, dystonia, pyramidal signs	Y	Mildi ID	NA	2.4	2,5-3,7	0.43	1.3	1,3-1,9	c.884C>T (p.Thr295Met)	NA	NA	NA	Yes	Yes	NA	NA	Seizures persistence	Movement disorder improved	Cognitive impairment
132	Leen et al., 2010	F	11	132	9	108	1	12	Y	NA	N	None	Y	Mild ID	NA	2	2,5-3,7	0.45	NA	1,3-1,9	p.Pro485Leu (c.1454C>T)	NA	NA	NA	Yes	Yes	NA	NA	NA	NA	Cognitive impairment
133	Leen et al., 2010	M	4	48	0.4	4.8	0.16	1.92	Y	NA	Y	Hypotonia	Y	Mild ID	NA	1.1	2,5-3,7	0.19	0.9	1,3-1,9	c.798_799insC ( p.Ala267ArgfsTer114)	NA	NA	NA	Yes	Yes	NA	NA	Seizures freedom	NA	Cognitive impairment
134	Leen et al., 2010	M	7	84	4	48	0.25	3	Y	NA	Y	Ataxia, dystonia, chorea, pyramidal signs	Y	Moderate ID	NA	1.3	2,5-3,7	0.25	0.6	1,3-1,9	c.338_352delinsTTGAG (p.Ser113PhefsTer7)	NA	NA	NA	Yes	Yes	NA	NA	Seizures freedom	Movement disorder improved	No cognitive impairment
135	Leen et al., 2010	F	5	60	0.8	9.6	0.08	0.96	Y	NA	Y	Ataxia	Y	Mild ID	NA	1.3	2,5-3,7	0.28	0.9	1,3-1,9	c.354_355insT (p.Glu120Ter)	NA	NA	NA	Yes	Yes	NA	NA	Seizures freedom	Movement disorder improved	Cognitive impairment
136	Leen et al., 2010	M	16	192	14	168	1.9	22.8	Y	NA	Y	Hypotonia, ataxia	Y	Severe ID	NA	1.8	2,5-3,7	0.29	1.1	1,3-1,9	c-746del; 746-747ins9	NA	NA	NA	No	Not performed	Not performed	NA	NA	NA	NA
137	Leen et al., 2010	F	3	36	2	24	0.16	1.92	Y	NA	Y	Ataxia	Y	Moderate ID	NA	1.4	2,5-3,7	0.3	1.0	1,3-1,9	c.727G>T (p.Glu243Ter)	NA	NA	NA	Yes	Yes	NA	NA	Seizures freedom	Movement disorder improved	Cognitive impairment
138	Leen et al., 2010	M	17	204	15	180	0.16	1.92	Y	NA	Y	Ataxia	Y	Severe ID	NA	1.3	2,5-3,7	0.31	NA	1,3-1,9	c.115-1G>A	NA	NA	NA	No	Not performed	Not performed	NA	NA	NA	NA
139	Leen et al., 2010	M	12	144	11	132	1.08	12.96	Y	NA	Y	Hypotonia, pyramidal signs	Y	Moderate ID	NA	2.2	2,5-3,7	0.31	NA	1,3-1,9	c.170dup (p.Pro58AlafsTer31)	NA	NA	NA	No	Not performed	Not performed	NA	NA	NA	NA
140	Leen et al., 2010	F	16	192	14	168	0.25	3	Y	NA	Y	Ataxia, pyramidal signs	Y	Moderate ID	NA	1.4	2,5-3,7	0.32	0.7	1,3-1,9	c.790dup (p.Arg264ProfsTer117)	NA	NA	NA	Yes	Yes	NA	NA	Seizures freedom	Movement disorder persisted	No cognitive impairment
141	Leen et al., 2010	M	7	84	4	48	0.25	3	Y	NA	Y	Hypotonia, ataxia	Y	Moderate ID	NA	1.6	2,5-3,7	0.36	NA	1,3-1,9	c.505_507del (p.Leu169del)	NA	NA	NA	No	Not performed	Not performed	NA	Seizures freedom	Movement disorder persisted	No cognitive impairment
142	Leen et al., 2010	M	7	84	4	48	0.75	9	Y	NA	Y	Hypotonia, ataxia	Y	Moderate ID	NA	1.7	2,5-3,7	0.36	1.2	1,3-1,9	c.32_33del (p.Arg11ProfsTer77)	NA	NA	NA	Yes	Yes	NA	NA	Seizures freedom	Movement disorder improved	Cognitive impairment
143	Leen et al., 2010	M	5	60	2	24	0.33	3.96	Y	NA	Y	Hypotonia, ataxia	Y	Moderate ID	NA	1.9	2,5-3,7	0.37	NA	1,3-1,9	c.1279-1G>C	NA	NA	NA	Yes	Yes	NA	NA	Seizures freedom	Movement disorder improved	No cognitive impairment
144	Leen et al., 2010	M	5	60	4	48	0.25	3	Y	NA	N	None	Y	Mild ID	NA	1.7	2,5-3,7	0.38	NA	1,3-1,9	c.18+1G>A	NA	NA	NA	Yes	Yes	NA	NA	Seizures freedom	NA	No cognitive impairment
145	Leen et al., 2010	F	19	228	14	168	0.5	6	Y	NA	Y	Ataxia, dystonia, pyramidal signs	Y	Severe ID	NA	1.8	2,5-3,7	0.38	0.7	1,3-1,9	c.18+1G>C	NA	NA	NA	Yes	Stopped	NA	NA	Seizures freedom	Movement disorder persisted	No cognitive impairment
146	Leen et al., 2010	M	8	96	4	48	0.66	7.92	Y	NA	Y	Hypotonia, ataxia, dystonia, pyramidal signs	Y	Moderate ID	NA	2	2,5-3,7	0.39	0.7	1,3-1,9	c.715_716insC (p.His239ProfsTer2)	NA	NA	NA	Yes	Yes	NA	NA	Seizures freedom	Movement disorder improved	Cognitive impairment
147	Leen et al., 2010	M	12	144	7	84	0.91	10.92	Y	NA	Y	Ataxia	Y	Moderate ID	NA	1.8	2,5-3,7	0.38	1	1,3-1,9	c.3G>A (p.Met?)	NA	NA	NA	Yes	Yes	NA	NA	Seizures freedom	Movement disorder persisted	Cognitive impairment
148	Leen et al., 2010	M	24	288	20	240	0.33	3.96	Y	NA	Y	Hypotonia, ataxia	Y	Mild ID	NA	2.1	2,5-3,7	0.4	1.5	1,3-1,9	c.1346_1359del (p.Tyr449Ter)	NA	NA	NA	Yes	Yes	NA	NA	Seizures freedom	Movement disorder improved	No cognitive impairment
149	Leen et al., 2010	F	10	120	8	96	1.16	13.92	Y	NA	Y	Hypotonia, ataxia, dystonia, pyramidal signs	Y	Moderate ID	NA	1.5	2,5-3,7	NA	1.1	1,3-1,9	c.844C>T (p.Gln282Ter)	NA	NA	NA	Yes	Yes	NA	NA	Seizures freedom	Movement disorder improved	No cognitive impairment
150	Leen et al., 2010	M	14	168	13	156	6	72	Y	NA	Y	Ataxia, chorea, piramidal signs	Y	Mild ID	NA	1.8	2,5-3,7	0.35	1.2	1,3-1,9	c.464C>T (p.Ala155Val)	NA	NA	NA	Yes	Incomplaince	NA	NA	NA	NA	NA
151	Leen et al., 2010	F	13	156	12	144	5	60	Y	NA	Y	Ataxia	Y	Moderate ID	NA	2	2,5-3,7	0.4	NA	1,3-1,9	c.988G>A (p.Arg333Gln)	NA	NA	NA	Yes	Yes	NA	NA	Seizures freedom	Movement disorders disappeared	Cognitive impairment
152	Leen et al., 2010	F	7	84	4	48	2.5	30	Y	NA	N	None	Y	Mild ID	NA	2.3	2,5-3,7	0.43	1.3	1,3-1,9	c.464C>T (p.Ala155Val)	NA	NA	NA	Yes	Stopped	NA	NA	Seizures freedom	NA	No cognitive impairment
153	Leen et al., 2010	F	5	60	3	36	2	24	Y	NA	Y	Ataxia	Y	Mild ID	NA	2.1	2,5-3,7	0.46	1.3	1,3-1,9	c.667C>T (p.Arg223Trp)	NA	NA	NA	Yes	Yes	NA	NA	Seizures freedom	Movement disorder persisted	No cognitive impairment
154	Leen et al., 2010	M	21	252	16	192	3	36	Y	NA	Y	Ataxia	Y	Mild ID	NA	2.2	2,5-3,7	0.52	1.4	1,3-1,9	c.1214C>A (p.Ala405Asp)	NA	NA	NA	No	Not performed	Not performed	NA	NA	NA	NA
155	Leen et al., 2010	F	17	204	15	180	3.6	43.2	Y	NA	Y	Ataxia, dystonia, pyramidal signs, hypotonia	Y	Mild ID	NA	1.9	2,5-3,7	0.3	1.1	1,3-1,9	c.1A>G (p.Met1?)	NA	NA	NA	Yes	Yes	NA	NA	Seizures freedom	Movement disorder improved	Cognitive impairment
156	Leen et al., 2010	M	7	84	4	48	2.25	27	Y	NA	Y	Ataxia, hypotonia	Y	Moderate ID	NA	1.7	2,5-3,7	0.36	NA	1,3-1,9	c.305_308del ( p.Leu102ProfsTer20)	NA	NA	NA	Yes	Yes	Not performed	NA	Seizures freedom	No control on motor disorders	Cognitive impairment
157	Leen et al., 2010	F	6	72	2	24	5	60	Y	NA	Y	Hypotonia, chorea	Y	Moderate ID	NA	1.3	2,5-3,7	0.38	1.2	1,3-1,9	c.988C>T (p.Arg330Ter)	NA	NA	NA	Yes	Yes	NA	NA	Seizures persistence	Movement disorder improved	Cognitive impairment
158	Leen et al., 2010	M	12	144	10	120	9	108	Y	NA	Y	Ataxia	Y	Mild ID	NA	1.8	2,5-3,7	0.38	0.9	1,3-1,9	c.-746del	NA	NA	NA	Yes	Yes	NA	NA	Seizures freedom	Movement disorder persisted	No cognitive impairment
159	Leen et al., 2010	M	13	156	11	132	11	132	Y	NA	Y	Ataxia, hypotonia	Y	Mild ID	NA	2.2	2,5-3,7	0.47	0.9	1,3-1,9	c.124G>T (p.Glu42Ter)	NA	NA	NA	No	Not performed	Not performed	NA	NA	NA	NA
160	Leen et al., 2010	M	5	60	4	48	NA	NA	N	None	Y	Hypotonia, ataxia, dystonia	Y	Mild ID	NA	1.6	2,5-3,7	0.35	1.1	1,3-1,9	c.376C>T (p.Arg126Cys)	NA	NA	NA	Yes	Yes	NA	NA	Never epileptic	Movement disorder improved	No cognitive impairment
161	Leen et al., 2010	M	7	84	6	72	NA	NA	N	None	Y	Pyramidal signs, ataxia, dystonia, chorea	Y	Mild ID	NA	1.8	2,5-3,7	0.38	1	1,3-1,9	c.458G>A (p.Arg153His)	NA	NA	NA	Yes	Incomplaince	NA	NA	Never epileptic	NA	NA
162	Leen et al., 2010	F	13	156	11	132	NA	NA	N	None	Y	Pyramidal signs, ataxia, dystonia, chorea	Y	Mild ID	NA	2	2,5-3,7	0.43	0.7	1,3-1,9	c.376C>T (p.Arg126Cys)	NA	NA	NA	Yes	Yes	NA	NA	Never epileptic	Movement disorder improved	No cognitive impairment
163	Leen et al., 2010	M	10	120	9	108	NA	NA	N	None	Y	Hypotonia, chorea	Y	Severe ID	NA	2	2,5-3,7	0.47	1	1,3-1,9	c.277C>T (p.Arg93Trp)	NA	NA	NA	No	Not performed	Not performed	NA	Never epileptic	NA	NA
164	Leen et al., 2010	F	7	84	4	48	NA	NA	N	None	Y	Pyramidal signs, ataxia, chorea	Y	Severe ID	NA	1.8	2,5-3,7	0.37	0.9	1,3-1,9	c.966_971delinsT (p.Val323AlafsTer56)	NA	NA	NA	Yes	Yes	NA	NA	Never epileptic	Movement disorder improved	No cognitive impairment
165	Leen et al., 2010	M	10	120	9	108	NA	NA	N	None	Y	Hypotonia, ataxia, dystonia	Y	Moderate ID	NA	1.8	2,5-3,7	0.38	NA	1,3-1,9	c.864-1G>C	NA	NA	NA	No	Not performed	Not performed	NA	Never epileptic	Movement disorder improved	No cognitive impairment
166	Leen et al., 2010	F	3	36	1.7	20.4	NA	NA	N	None	Y	Hypotonia, pyramidal signs, dystonia	Y	Moderate ID	NA	1.5	2,5-3,7	0.4	NA	1,3-1,9	c.1100dup (p.Ser368GlufsTer13)	NA	NA	NA	Yes	Yes	NA	NA	Never epileptic	Movement disorder persisted	Cognitive impairment
167	Leen et al., 2010	M	7	84	3	36	NA	NA	N	None	Y	Hypotonia, pyramidal signs, ataxia	Y	Mild ID	NA	NA	2,5-3,7	0.46	NA	1,3-1,9	c.160G>T ( p.Glu54Ter)	NA	NA	NA	Yes	Yes	NA	NA	Never epileptic	Movement disorder improved	Cognitive impairment
168	Ismaylova et al., 2018	M	0.41	4.92	NA	NA	NA	NA	Y	Tonic, generalized tonic-clonic	Y	Myoclonic jerks, hypotonia	Y	Global developmental delay	Pathological (generalized spike and slow wave epileptiform discharge on background of multifocal spikes)	1.2	NA	0.24	0.8	NA	c.275+1G>A	NA	NA	NA	Yes	Yes	NA	0.83	Seizures freedom	NA	Mild ID
169	Perez et al., 2008	F	10.5	126	10	120	0.25	3	Y	Absence, atonic	Y	Myoclonic jerks	Y	Mild ID (IQ=51)	Pathological (frontal predominant background slowing, bursts of generalized irregular 2-4Hz spike-wave accompained by myoclonic jerks)	1.9	> 2,2	0.42	1.1	1,1-1,8	c.635G>A (p.Arg212His)	Valproate, Ethosuximide, Clobazam	Yes	No	Yes	Yes	NA	NA	Seizures freedom	Movement disorder improved	Cognitive improvement
170	Wang et al., 2005	M	6	72	NA	NA	0.15	1.8	Y	NA	N	None	Y	Language disorder	NA	1.83	NA	0.39	NA	NA	c.101A>G (p.Asn34Ser)	NA	NA	Yes	Yes	Yes	NA	NA	NA	NA	NA
171	Wang et al., 2005	M	9	108	NA	NA	1.37	16.44	Y	NA	Y	Pyramidal signs, hypotonia, ataxia	Y	Language disorder	NA	2.11	NA	0.35	NA	NA	c.377G>A (p.Arg126His)	NA	NA	Yes	No	Not performed	Not performed	NA	NA	NA	NA
172	Wang et al., 2005	M	0.5	6	NA	NA	0.15	1.8	Y	NA	N	None	N	None	NA	1.67	NA	0.41	NA	NA	c.388G>A (p.Gly130Ser)	NA	NA	Yes	Yes	Yes	NA	NA	NA	NA	NA
173	Wang et al., 2005	M	8	96	NA	NA	0.15	1.8	Y	NA	Y	Pyramidal signs, hypotonia, ataxia	Y	Language disorder	NA	2	NA	0.4	NA	NA	c.457C>T (p.Arg153Cys)	NA	NA	Yes	Yes	Yes	NA	NA	NA	NA	NA
174	Wang et al., 2005	M	7	84	NA	NA	0.45	5.4	Y	NA	Y	Pyramidal signs, ataxia	Y	Language disorder	NA	2	NA	0.37	1	NA	c.997C>T (p.Arg333Trp)	NA	NA	Yes	Yes	Yes	NA	NA	NA	NA	NA
175	Wang et al., 2005	M	9	108	NA	NA	0.22	2.64	Y	NA	Y	Pyramidal signs, hypotonia, ataxia	Y	Language disorder	NA	1.67	NA	0.4	1.1	NA	p.Gln379X nonsense	NA	NA	Yes	Yes	Yes	NA	NA	NA	NA	NA
176	Wang et al., 2005	M	12	144	NA	NA	NA	NA	N	NA	Y	Pyramidal signs, ataxia	Y	Language disorder	NA	1.94	NA	0.24	1.2	NA	Insertion; 1562-1563insATCG; FS->Stop 476	NA	NA	Yes	Yes	Yes	NA	NA	NA	NA	NA
177	Wang et al., 2005	M	1	12	NA	NA	0.22	2.64	Y	NA	Y	Pyramidal signs	N	None	NA	1.28	NA	0.4	0.6	NA	Deletion; 516-517 insTTGAG, 517-531del15; FS->Stop118	NA	NA	Yes	No	Not performed	Not performed	NA	NA	NA	NA
178	Wang et al., 2005	F	9	108	NA	NA	NA	NA	N	NA	Y	Pyramidal signs, ataxia	Y	Language disorder	NA	2.22	NA	0.4	NA	NA	c.684_689del (p.Lys229_Lys230del)	NA	NA	Yes	Yes	Yes	NA	NA	NA	NA	NA
179	Wang et al., 2005, Mauri et al., 2022	F	7	84	NA	NA	0.68	8.16	Y	NA	Y	Pyramidal signs, hypotonia, ataxia	Y	Language disorder	NA	2.06	NA	0.4	1	NA	c.684_689del (p.Lys229_Lys230del)	NA	NA	Yes	Yes	Yes	NA	NA	NA	NA	NA
180	Wang et al., 2005	M	13	156	NA	NA	0.09	1.08	Y	NA	Y	Pyramidal signs, hypotonia, ataxia	Y	Language disorder	NA	2.11	NA	0.31	0.9	NA	c.969del (p.Ser324ArgfsTer16)	NA	NA	Yes	Yes	Yes	NA	NA	NA	NA	NA
181	Wang et al., 2005	F	9	108	NA	NA	0.11	1.32	Y	NA	Y	Pyramidal signs, hypotonia, ataxia	Y	Language disorder	NA	1.44	NA	0.31	0.5	NA	c.971C>T (p.Ser324Leu)	NA	NA	Yes	Yes	Yes	NA	NA	NA	NA	NA
182	Wang et al., 2005	M	2	24	NA	NA	NA	NA	N	NA	Y	Pyramidal signs, hypotonia, ataxia	Y	Language disorder	NA	1.5	NA	0.44	0.7	NA	c.1159_1160del (p.Pro387MetfsTer6)	NA	NA	Yes	Yes	Yes	NA	NA	NA	NA	NA
183	Wang et al., 2005	F	8	96	NA	NA	0.22	2.64	Y	NA	Y	Pyramidal signs, hypotonia, ataxia	Y	Language disorder	NA	1.72	NA	NA	1.3	NA	c.1395_1399del (p.Gly466ProfsTer9)	NA	NA	Yes	Yes	Yes	NA	NA	NA	NA	NA
184	Wang et al., 2005	M	6	72	NA	NA	0.22	2.64	Y	NA	Y	Pyramidal signs, hypotonia, ataxia	Y	Language disorder	NA	1.94	NA	0.37	1.4	NA	c.1377delC (p.Phe460SerfsTer48)	NA	NA	Yes	Yes	Yes	NA	NA	NA	NA	NA
185	Overweng et al., 2003	M	9	108	NA	NA	NA	NA	N	None	Y	Nysragmus, ataxia, dysarthria, pyramidal signs, dystonia	Y	Mild ID (IQ=62)	NA	1,6; 2,1	NA	0,31; 0,34; 0,38	0.91	NA	c.101A>T (p.Asn34Ile)	None	Not treated	Not treated	Yes	Yes	Yes (abdominal discomfort)	NA	Never epileptic	Movement disorder improved	NA
186	Rotstein et al., 2009	M	10	120	NA	NA	1.5	18	N	None	Y	Ataxia, dysarthria, alternating hemyplegia	Y	Mild ID (IQ=51)	NA	1,94 ; 2,17	NA	0,35; 0,48	1.07	NA	c.277C>T (p.Arg93Trp)	None	Not treated	Not treated	Yes	Yes	Yes (severe weight loss)	NA	Never epileptic	Movement disorder improved	NA
187	Graham et al., 2012	F	21	252	21	252	0.75	9	Y	Tonic, focal, absence	Y	Ataxia, dysarthria, dysthonia	Y	Severe ID (IQ=37)	Pathological (spike and slow wave discharges)	1,83; 2,22	2,67-39,06	NA	Normal	NA	c.938C>A (p.Ser313Tyr)	Phenobarbital, Carbamazepine, Clobazam, Lamotrigine, Zonisamide	NA	Yes	Yes	Stopped	NA	NA	NA	NA	NA
188	Klepper et al,.2007	M	3.5	42	3.3	39.6	1	12	N	None	Y	Ataxia, hypotonia, pyramidal signs	Y	Global development delay	NA	1.83	NA	0.42	0.9	NA	c.160G>T ( p.Glu54Ter)	None	Not treated	Not treated	Yes	Yes	No	NA	Seizures freedom	Movement disorder improved	NA
189	Joshi et al., 2008	M	13	156	NA	NA	0.5	6	Y	Clonic, atypical, myoclonic, atonic	Y	Dysmetria, ataxia	Y	Global development delay	Pathological (spike and polyspike ans slow-wave activity without clinical correlate)	2	NA	0.4	2.19	NA	c.277C>T (p.Arg93Trp)	Clobazam, Lamotrigine, Topiramate, Levetiracetam	No	Yes	Yes	Yes	NA	NA	Seizures freedom	Movement disorder improved	Cognitive improvement
190	Rotstein et al., 2010	M	6	72	NA	NA	0.11	1.32	Y	Tonic, generalized tonic-clonic seizure	Y	Myoclonic jerks, hypotonia, ataxia, pyramidal signs, dystonia	Y	Moderate ID (IQ=42)	NA	1.72	NA	0.37	NA	NA	c.377 G>T (p.Arg126Leu)	NA	NA	NA	Yes	Yes	NA	NA	Seizures freedom	NA	Improvement of awarness
191	Rotstein et al., 2010	F	6	72	NA	NA	0.5	6	Y	Myoclonic-atonic	Y	Paroxysmal ataxia, hypotonia, pyramidal signs, dysmetria	Y	Language disorder	NA	2	NA	0.44	NA	NA	c.1402C>T (p.Arg468Trp)	NA	NA	NA	Yes	Yes	NA	NA	NA	Movement disorder improved	NA
192	Rotstein et al., 2010	F	2.5	30	NA	NA	0.5	6	Y	Myoclonic-atonic	N	Hypotonia, pyramidal signs	Y	Language disorder	NA	2	NA	0.46	NA	NA	c.1402C>T (p.Arg468Trp)	NA	NA	NA	Yes	Yes	NA	NA	NA	Movement disorder improved	Improvement of alertness
193	Ramm-Petterson et al., 2013	F	6	72	0.83	9.96	0.33	3.96	Y	Affective spasms	N	None	N	Normal	Normal	1.7	NA	0.36	NA	NA	c.985G>C (p.Glu329Gln)	Valproate	No	Yes	Yes	Yes	None	0.09	Seizures freedom	NA	NA
194	Ramm-Petterson et al., 2013	F	3.6	43.2	0.33	3.96	0.019	0.228	Y	Tonic, myoclonic	N	None	N	Normal	Normal	1.7	NA	0.24	NA	NA	c.388G>A (p.Gly130Ser)	None	Not treated	Not treated	Yes	Yes	None	0.09	Seizures freedom	NA	NA
195	Ramm-Petterson et al., 2013	F	2.6	31.2	0.58	6.96	0.002	0.024	Y	Myoclonic, tonic	N	None	Y	Global developmental delay	Pathological (hypsarrhythmia)	1.3	NA	0.27	NA	NA	c.276-2A>C	Vigabatrin, Clobazam	No	Yes	Yes	Yes	None	0.09	Seizures freedom	NA	Global improvement
196	Ramm-Petterson et al., 2013	M	13	156	9.6	115.2	NA	NA	Y	Absence	Y	Choreoathetosis	Y	Moderate ID	Normal	2	NA	0.46	NA	NA	c.277C>T (p.Arg93Trp)	None	Not treated	Not treated	Yes	Yes	None	0.09	Seizures freedom	Movement disorder improved	Mild ID, dysarthria
197	Ramm-Petterson et al., 2013	M	16.5	198	15	180	4.5	54	Y	Myoclonic, absence	Y	Paroxysmal exercise-induced dystonia	Y	ID	Pathological (generalized epileptiform discharges)	2.1	NA	0.33	NA	NA	c.997C>T (p.Arg333Trp)	Topiramate, Ethosuximide, Valproate, Lamotrigine, Clobazam, Nitrazepam	No	Yes	Yes	Yes	None	0.09	Seizures freedom	None	NA
198	Ramm-Petterson et al., 2013	M	16	192	15	180	13	156	N	None	Y	Paroxysmal exercise-induced dystonia	Y	NA	Normal	3.3	NA	0.64	NA	NA	c.805C>T (p.Arg269Cys)	Acetazolamide	No	Yes	Yes	Yes	None	0.09	Never epileptic	Movement disorder improved	Dysarthria
199	Lebon et al. 2014	M	NA	NA	NA	NA	0.5	6	Y	Febrile, afebrile absence, myoclonic, myoclonic-atonic	Y	Ataxia, pyramidal signs, chorea	Y	Global developmental delay	Pathological (generalized spike and wave complexes (3-4 Hz)activated by sleep on a slow background)	2	2,4-3,8	0.4	NA	NA	c.348del (p.Lys117SerfsTer6)	NA	NA	NA	Yes	Yes	NA	2	Seizures freedom	Movement disorder improved	Non verbal
200	Lebon et al. 2014	M	14	168	NA	NA	4	48	Y	Absence, generalized tonic-clonic triggered by exercise and delayed meals	Y	Myoclonic jerks, paroxysmal exercise-induced dyskinesia	Y	ID	Pathological (generalized poly-spike-waves (2-4 Hz) on an ormal background)	2.4	2,4-3,8	0.43	NA	NA	p.Arg212Cys (c.634C>T)	NA	NA	NA	Yes	Yes	NA	1	Seizures freedom	Movement disorders disappeared	NA
201	Anand et al., 2011	F	8	96	15	180	2	24	Y	Atypical absence	N	None	Y	Learning disability	Pathological (spike and wave discharges (3-4 Hz) with absence seizures)	2.3	> 2,2	0.43	0.9	NA	c.464C>T (p.Ala155Val)	Valproate, Ethosuximide, Topiramate, Lamotrigime, Clobazam, Acetazolamide	No	Yes	Yes	Yes	NA	NA	Seizures freedom	NA	NA
202	Anand et al., 2011	M	2	24	2.91	34.92	2	24	N	None	Y	Motor delay, dystonia	Y	Borderline IQ (IQ=72)	NA	2	> 2,2	NA	0.9	NA	c.1227_1230del (p.Phe409LeufsTer98)	None	Not treated	Not treated	Yes	Yes	NA	NA	Never epileptic	Movement symptoms improved	NA
203	Anand et al., 2011	M	10	120	10	120	3	36	N	None	Y	Episodic ataxia, dystonia	Y	Learning disability	Normal	2	> 2,2	0.4	0.9	NA	c.880T>G (p.Ser294Ala)	None	Not treated	Not treated	Yes	Yes, difficult compliance	NA	NA	Never epileptic	Gait improved	NA
204	Anand et al., 2011	M	7	84	7	84	1	12	Y	Atypical	Y	Episodic ataxia	Y	Learning disability	Pathological (spike and wave activity with frequent absence seizures)	2.1	> 2,2	0.47	0.8	NA	c.881C>T (p.Ser294Phe)	Lamotrigine	Yes	No	Yes	No, difficult compliance	NA	0.23	Seizures persistence	Movement disprder persisted	No improvement
205	Anand et al., 2011	M	9	108	9	108	1	12	Y	Myoclonic, atypical absence	Y	Episodic ataxia	Y	Mild ID	Pathological (generalized polyspike and wave discharges)	2.1	> 2,2	0.41	0.96	NA	c.506T>C (p.Leu169Pro)	NA	No	Yes	Yes	Yes	NA	NA	Seizures freedom	Movement symptoms improved	Cognitive improvement
206	Takahashi et al., 2008	M	8	96	6	72	0.25	3	Y	Generalized tonic-clonic, myoclonic	Y	Ataxia, hypotonia, paroxysmal signs	Y	Global developmental delay	Pathological (spike discharges over the bilateral frontal areas)	1.5	NA	0.31	NA	NA	c.884C>T (p.Thr295Met)	Phenobarbital, Phenytoin, Clonazepam, Valproate, Zonisamide	Yes (Zonisamide)	No	Yes	Yes	NA	NA	Seizures freedom	Fine motor coordination improved	Improvement of alertness and irritability
207	Takahashi et al., 2008	F	6	72	4	48	1.08	12.96	Y	Generalized tonic-clonic, myoclonic	Y	Ataxia, hypotonia, pyramidal signs	Y	Global developmental delay	Pathological (spike discharges over the bilateral frontal areas)	1.72	NA	0.34	NA	NA	c.1081dup (p.Leu361ProfsTer20)	Valproate, Clobazam, Zonisamide	Yes (Zonisamide)	No	Yes	Yes	NA	NA	NA	Ataxia and hypotonia impproved	Improvement of dysarthria
208	Nakamura et al., 2015	M	17	204	7	84	0.33	3.96	Y	Generalized tonic-clonic	Y	Ataxia	Y	ID	NA	2.17	2,78-4,44	0.32	NA	NA	c.907dup ( p.Val303GlyfsTer78)	NA	No	Yes	Yes	No	Yes (hyperlipidemia)	10	Seizures freedom	Truncal ataxia, mild spasticity persisted	Severe ID (IQ=32)
209	Ito et al., 2008	M	7	84	NA	NA	0.33	3.96	Y	Atonic, generalized tonic-clonic	Y	Ataxia, pyramidal signs, tremor, dysmetria	Y	Global developmental delay	Pathological (mild diffuse background abnormality without epileptiform discharges)	1.83	NA	0.36	NA	NA	c.988C>T (p.Arg330Ter)	Clonazepam, Valproate	Yes (clonazepam)	NA	Yes	Yes	None	0.25	NA	Movement symptoms improved	NA
210	Slaughter et al., 2009	F	11	132	NA	NA	1.83	21.96	Y	Focal, generalized tonic-clonic, atypical absence, myoclonic	N	None	Y	Global developmental delay	Pathological (generalized high voltage spike) and slow wave discharges, often with bifrontal predominance.	2	NA	NA	NA	NA	p.Pro485Leu (c.1454C>T)	Phenobarbital, Valproate, Lamotrigine, Topiramate, Zonisamide, Tiagabine, Ethosuximide, Clorazepate, Levetiracetam, Felbamate, Acetazolamide, Vagal stimulator	No	Yes	Yes	Yes	NA	NA	Seizures freedom	NA	Improvement of alertness, concentration
211	Jouzapaite et al., 2016	F	3.5	42	NA	NA	3.5	42	Y	Generalized tonic-clonic, absence	Y	Dyskinesias	Y	Borderline IQ	Pathological (diffuse slowing of background activity, generalized 3-3.5Hz spike-wave complex)	2.5	2,78–3,89	0.49	Normal	NA	c.539T>A (p.Met180Lys)	Valproate, Topiramate, Oxcarbamazepine, Lamotrigine, Ethosuximide, Carbamazepine	Yes (oxcarbamazepine, then ethosuximide)	NA	Yes	Yes	NA	0.5	Seizures freedom	Paroxysmal movement disorders disappered	Improvement of speach abilities
212	Lee et al, 2015	M	1.4	16.8	NA	NA	0.25	3	Y	Atonic, tonic	Y	Ataxia, dystonia	Y	ID	Pathological (diffuse generalized bursts of fast activity followed by slow waves and spike and slow waves complex in the bilateral anterior head regions)	1.67	NA	0.29	NA	NA	1.2Mb size heterozygous copy number loss at 1.34.2 region	NA	Yes	NA	Yes	Not tolerated	NA	NA	NA	NA	NA
213	Kitamura et al., 2011; Takahashi et al., 2020	F	4.23	50.76	NA	NA	1.41	16.92	Y	Atonic seizures, absence	Y	Ataxia	Y	Global developmental delay	Pathological (diffuse 3Hz spike and waves)	1.44	NA	0.3	NA	NA	c.376C>T (p.Arg126Cys)	Valproate	No	Yes	Yes	Yes	None	NA	NA	Truncal ataxia improved	Mild ID
214	Chambon et al., 2013	M	10	120	NA	NA	1	12	Y	Generalized tonic-clonic	Y	Dyspraxia, choreoatehosis	N	None	NA	2.1	2,3–3,3	NA	NA	NA	c.376C>T (p.Arg126Cys)	Valproate	Yes	No	No	Incomplaince	NA	NA	NA	NA	NA
215	Suls et al., 2008	F	20	240	NA	NA	5	60	Y	Focal, absense	N	None	NA	NA	Pathological (generalized spike and spikewaves, normal background)	1.89	NA	0.52	NA	NA	c.283_284delinsAT (p.Ser95Ile)	Valproate, Lamotrigine, Carbamazepine, Ethosuximide	NA	NA	Yes	Yes	NA	0.16	Seizures freedom	NA	NA
216	Suls et al., 2008	F	15	180	NA	NA	2	24	Y	Focal, generalized tonic-clonic	Y	Corheoathehosis, dystonia	NA	NA	Pathological (generalized spike and waves, normal background)	2.11	NA	0.49	NA	NA	c.283_284delinsAT (p.Ser95Ile)	Valproate, Lamotrigine	NA	NA	Yes	Yes but stopped	None	0.16	NA	Motor symptoms improved	NA
217	Suls et al., 2008	M	53	636	NA	NA	3	36	Y	Absence, generalized tonic-clonic	Y	Choreoathetosis	NA	NA	Normal	2.61	NA	0.55	NA	NA	c.283_284delinsAT (p.Ser95Ile)	Phenobarbital, Phenytoin, Lamotrigine, Levetiracetam, Clobazam	NA	NA	No	Not performed	Not performed	NA	NA	NA	NA
218	Suls et al., 2008	M	50	600	NA	NA	8	96	N	None	Y	Choreoathetosis	NA	NA	Normal	2.39	NA	0.54	NA	NA	c.283_284delinsAT (p.Ser95Ile)	Valproate	NA	NA	No	Not performed	Not performed	NA	Never epileptic	NA	NA
219	Suls et al., 2008	F	42	504	NA	NA	10	120	N	None	Y	Dystonia	NA	NA	NA	2.72	NA	0.47	NA	NA	c.283_284delinsAT (p.Ser95Ile)	None	Not treated	Not treated	No	Not performed	Not performed	NA	Never epileptic	NA	NA
220	Suls et al., 2008	M	44	528	NA	NA	8	96	Y	Absence	Y	Choreoathetosis, dystonia	NA	NA	Pathological (generalized spike, normal background)	2.28	NA	0.48	NA	NA	c.283_284delinsAT (p.Ser95Ile)	Valproate, Phenytoin, Levetiracetam	NA	NA	No	Not performed	Not performed	NA	Never epileptic	NA	NA
221	Suls et al., 2008	F	30	360	NA	NA	9	108	Y	Absence	Y	Choreoathetosis, dystonia	NA	NA	Pathological (generalized spike and spike-waves, normal background)	2.28	NA	0.48	NA	NA	c.283_284delinsAT (p.Ser95Ile)	Valproate, Phenytoin, Levetiracetam	NA	NA	No	Not performed	Not performed	NA	Never epileptic	NA	NA
222	Suls et al., 2008	F	16	192	NA	NA	2	24	Y	Generalized tonic-clonic	N	None	NA	NA	Normal	2.28	NA	0.54	NA	NA	c.283_284delinsAT (p.Ser95Ile)	Valproate, Carbamazepine,Topiramate	NA	NA	No	Not performed	Not performed	NA	Never epileptic	NA	NA
223	Suls et al., 2008	F	13	156	NA	NA	3	36	N	None	Y	Choreoathetosis	NA	NA	Normal	2.22	NA	0.53	NA	NA	c.283_284delinsAT (p.Ser95Ile)	Valproate, Carbamazepine, Phenytoin	NA	NA	No	Not performed	Not performed	NA	Never epileptic	NA	NA
224	Suls et al., 2008	M	14	168	NA	NA	13	156	N	None	Y	Dystonia	NA	NA	Pathological (slowing on left side)	2.67	NA	0.59	NA	NA	c.283_284delinsAT (p.Ser95Ile)	Valproate	NA	NA	No	Not performed	Not performed	NA	Never epileptic	NA	NA
225	Suls et al., 2008	F	23	276	NA	NA	2	24	Y	Absence	Y	Choreoathetosis, dystonia	NA	NA	Pathological (slowing on left side)	2.28	NA	0.49	NA	NA	c.283_284delinsAT (p.Ser95Ile)	Valproate, Carbamazepine, Lamotrigine	NA	NA	No	Not performed	Not performed	NA	NA	NA	NA
226	Suls et al., 2008	M	22	264	NA	NA	7	84	N	None	Y	Choreoathetosis, dystonia	NA	NA	Normal	2.5	NA	0.48	NA	NA	c.283_284delinsAT (p.Ser95Ile)	Valproate, Gabapentin	NA	NA	No	Not performed	Not performed	NA	Never epileptic	NA	NA
227	Pearson et al.,2017	M	10	120	7.16	85.92	0.08	0.96	Y	Myoclonic, atonic, absence, generalized tonic-clonic	Y	Abnormal ocular movements, choreathetosis, dystonia, spastic-ataxic gait	Y	Global developmental delay	NA	1.33	NA	0.3	NA	NA	c.654dup (p.Asn219GlnfsTer18)	NA	Yes	NA	Yes	NA	NA	NA	Seizures freedom	Motor symptoms improved	Language skills, attention span and mood improved
228	Pearson et al.,2017	F	10	120	2.25	27	0.26	3.12	Y	Generalized tonic-clonic	Y	Abnormal ocular movements	Y	NA	NA	1.56	NA	0.35	NA	NA	c.418G>A (p.Val140Met)	NA	NA	NA	Yes	Yes	NA	NA	Seizures freedom	Difficulties in with motor coordination and mild ataxia persisted	Learning and attention difficluties
229	Pearson et al.,2017	M	6	72	6.5	78	0.33	3.96	N	None	Y	Abnormal ocular movements, dysartria, ataxia, tremor, pyramidal signs	NA	NA	Normal	1.89	NA	0.39	NA	NA	c.418G>A (p.Val140Met)	NA	No	Yes	No	Not performed	Not performed	NA	Never epileptic	NA	NA
230	Pearson et al.,2017	F	NA	NA	0.66	7.92	0.25	3	Y	NA	Y	Abnormal ocular movements	NA	NA	NA	1.5	NA	0.34	NA	NA	NA -Frameshift	NA	NA	NA	NA	NA	NA	NA	NA	Movement disorder disappeared	NA
231	Pearson et al.,2017	F	NA	NA	0.29	3.48	0.16	1.92	NA	None	Y	Abnormal ocular movements	NA	NA	NA	1.5	NA	0.33	NA	NA	NA -Missense	NA	NA	NA	NA	NA	NA	NA	NA	NA	NA
232	Pearson et al.,2017	F	NA	NA	2.16	25.92	0.25	3	Y	NA	Y	Abnormal ocular movements	NA	NA	NA	1.78	NA	0.43	NA	NA	NA -Insertion	NA	NA	NA	NA	NA	NA	NA	NA	NA	NA
233	Pearson et al.,2017	M	NA	NA	7.5	90	0.16	1.92	NA	None	Y	Abnormal ocular movements	NA	NA	NA	1.94	NA	0.4	NA	NA	NA -Insertion	NA	NA	NA	NA	NA	NA	NA	NA	NA	NA
234	Pearson et al.,2017	M	NA	NA	3.75	45	0.5	6	NA	None	Y	Abnormal ocular movements	NA	NA	NA	2	NA	0.49	NA	NA	NA -Missense	NA	NA	NA	NA	NA	NA	NA	NA	NA	NA
235	Pearson et al.,2017	F	NA	NA	6.41	76.92	0.041	0.492	Y	NA	Y	Abnormal ocular movements	NA	NA	NA	2.06	NA	NA	NA	NA	NA -Frameshift	NA	NA	NA	NA	NA	NA	NA	NA	NA	NA
236	Pearson et al.,2017	M	NA	NA	8	96	0.25	3	NA	None	Y	Abnormal ocular movements	NA	NA	NA	1.67	NA	0.37	NA	NA	NA -Missense	NA	NA	NA	NA	NA	NA	NA	NA	NA	NA
237	Pearson et al.,2017	F	NA	NA	1.3	15.6	0.41	4.92	Y	NA	Y	Abnormal ocular movements	NA	NA	NA	1.44	NA	0.3	NA	NA	NA -Frameshift	NA	NA	NA	NA	NA	NA	NA	NA	NA	NA
238	Pearson et al.,2017	M	NA	NA	7.83	93.96	0.08	0.96	Y	NA	Y	Abnormal ocular movements	NA	NA	NA	2.06	NA	0.38	NA	NA	NA -Missense	NA	NA	NA	NA	NA	NA	NA	NA	NA	NA
239	Pearson et al.,2017	M	NA	NA	2.5	30	0.33	3.96	Y	NA	Y	Abnormal ocular movements	NA	NA	NA	1.72	NA	NA	NA	NA	c.1216_1220del (p.Val406ArgfsTer47)	NA	NA	NA	NA	NA	NA	NA	NA	NA	NA
240	Pearson et al.,2017	F	NA	NA	2.5	30	NA	NA	Y	NA	Y	Abnormal ocular movements	NA	NA	NA	1.61	NA	0.36	NA	NA	NA -Frameshift	NA	NA	NA	NA	NA	NA	NA	NA	NA	NA
241	Pearson et al.,2017	F	NA	NA	3.41	40.92	0.25	3	NA	None	Y	Abnormal ocular movements	NA	NA	NA	1.83	NA	0.38	NA	NA	NA -Splice site	NA	NA	NA	NA	NA	NA	NA	NA	NA	NA
242	Zorzi et al. 2008, De Giorgis et al 2014,De Giorgis et al. 2018 and Castellotti et al. 2019	F	30	360	19	228	4	48	Y	Dyscognitive, generalized tonic-clonic, absence	Y	Dysarthria, ataxia, dystonia, paroxysmal non-kinesigenic dyskinesia	Y	Severe ID	Pathological (slow background activity, generalized discharges, focal discharges)	1.44	NA	0.35	0.83	0,8-2,19	c.144G>A (p.Trp48Ter)	NA	NA	NA	Yes	Yes	No	0.08	Seizures freedom	Movement disorder disappeared	No clear improvment
243	Zorzi et al. 2008, De Giorgis et al 2014,De Giorgis et al. 2018 and Castellotti et al. 2019	F	29	348	19	228	0.5	6	Y	Myoclonic, absence	Y	Dysarthria, ataxia, paroxysmal exercise-induced dystonia	Y	Severe ID	Pathological (spikes and waves complexes)	1.44	NA	0.33	0.81	0,8-2,19	c.847C>T (p.Gln283Ter)	NA	NA	NA	Yes	Yes	No	0.08	Seizures freedom	Movement disorder disappeared	No clear improvment
244	Zorzi et al. 2008, De Giorgis et al 2014,De Giorgis et al. 2018 and Castellotti et al. 2019	F	31	372	22	264	0.3	3.6	Y	Myoclonic, focal complex seizure	Y	Dysarthria, paroxysmal exercise-induced dystonia, pyramidal signs	Y	Moderate ID	Pathological (theta activity, irregular spike and waves)	1.72	NA	0.38	0.84	0,8-2,19	c.376C>T (p.Arg126Cys)	NA	NA	NA	Yes	Yes	No	0.08	Seizures freedom	Movement disorder disappeared	No clear improvment
245	Reis et al., 2018	F	3	36	NA	NA	NA	NA	Y	Generalized tonic-clonic	Y	Hypotonia, tremor, ataxia, pyramidal signs	Y	Global developmental delay	NA	1.56	NA	0.4	NA	NA	c.968_972+3del (p.Val323AlafsTer53)	Valproate	Yes	No	Yes	Yes	NA	1	Seizures freedom	Motor symptoms improved	Development improving
246	Parolin et al., 2011	F	3	36	NA	NA	0.16	1.92	Y	Tonic-clonic	Y	Nystagmus, hypotonia, ataxia, dsymetria, dyspraxia	Y	Global developmental delay	Pathological (variable focal slowing; slowing of background activity with high-amplitudine irregular spike-waves)	1.6	2,2-3,4	0.33	NA	1,2–2,2	c.1312_3delACinsT	NA	NA	NA	Yes	Difficult to reach stable ketosis	NA	NA	Seizures freedom	NA	NA
247	Ito et al 2014; Ito et al., 2005	F	10.58	126.96	4.58	54.96	1.25	15	Y	Myoclonic, tonic	Y	Ataxia, dystonia, hypotonia, diplegia	Y	Moderate ID	Pathological (focal spikes)	NA	NA	0.34	NA	NA	c.997C>T (p.Arg333Trp)	NA	NA	NA	NA	NA	NA	NA	NA	NA	NA
248	Ito et al 2014; Ito et al., 2005	M	12.58	150.96	6.5	78	0.25	3	Y	Absence, atonic, generalized tonic-clonic, atypical absence, focal	Y	Ataxia, dystonia, hypotonia, tetraplegia	Y	Severe ID (IQ=13)	Pathological (focal spikes)	NA	NA	0.31	NA	NA	c.902dup (p.Val303GlyfsTer78)	NA	NA	NA	NA	NA	NA	NA	NA	NA	NA
249	Ito et al 2014; Ito et al., 2005	F	12.08	144.96	5.25	63	NA	NA	Y	Focal	Y	Ataxia, dystonia, hypotonia, paraplegia	Y	Severe ID	Pathological (generalized spike-waves)	NA	NA	0.36	NA	NA	c.679+1G>A	NA	NA	NA	NA	NA	NA	NA	NA	NA	NA
250	Ito et al 2014; Ito et al., 2005	F	4.75	57	4.58	54.96	3	36	Y	Atipical absence	Y	Ataxia	Y	Borderline IQ	Pathological (generalized spike-waves)	2.11	NA	NA	NA	NA	c.227G>C ( p.Gly76Ala)	NA	NA	NA	NA	NA	NA	NA	NA	NA	NA
251	Ito et al 2014; Ito et al., 2005	M	9.5	114	1.75	21	0.25	3	Y	Focal, generalized tonic-clonic	Y	Ataxia	Y	Mild ID	Normal	NA	NA	0.34	NA	NA	c.997C>T (p.Arg333Trp)	NA	NA	NA	NA	NA	NA	NA	NA	NA	NA
252	Ito et al 2014; Ito et al., 2005	M	3.08	36.96	2.58	30.96	NA	NA	Y	Absence	Y	Ataxia	Y	Moderate ID	Pathological (focal spikes)	NA	NA	0.32	NA	NA	p.Gly427fs (c.1279_1280ins26) frameshift	NA	NA	NA	NA	NA	NA	NA	NA	NA	NA
253	Ito et al 2014; Ito et al., 2005	F	16	192	8.33	99.96	0.41	4.92	Y	Generalized tonic-clonic, then absence	Y	Ataxia, hemiplegia, tetraplegia, chorea	Y	Mild ID	Pathological (focal spikes)	NA	NA	0.4	NA	NA	c.884C>T (p.Thr295Met)	NA	NA	NA	NA	NA	NA	NA	NA	NA	NA
254	Ito et al 2014; Ito et al., 2005	F	7.5	90	4.25	51	1.41	16.92	Y	Generalized tonic-clonic	Y	Atonia	Y	Mild ID	Pathological (generalized spike-waves, centro-temporal spikes)	NA	NA	0.29	NA	NA	c.376C>T (p.Arg126Cys)	NA	NA	NA	NA	NA	NA	NA	NA	NA	NA
255	Ito et al 2014; Ito et al., 2005	F	6.16	73.92	21.33	255.96	0.5	6	Y	Generalized tonic-clonic, then absence	Y	Ataxia, dystonia	Y	Mild ID	Normal	NA	NA	0.32	NA	NA	p.Asp326Glyfs, frameshift	NA	NA	NA	NA	NA	NA	NA	NA	NA	NA
256	Ito et al 2014; Ito et al., 2005	F	5.16	61.92	3.91	46.92	0.5	6	Y	Generalized tonic-clonic, then focal	Y	Ataxia	Y	Moderate ID	Pathological (generalized spike-waves, centro-temporal spikes)	NA	NA	0.3	NA	NA	c.431_432del (p.Val144GlyfsTer2)	NA	NA	NA	NA	NA	NA	NA	NA	NA	NA
257	Ito et al 2014; Ito et al., 2005	F	8.08	96.96	22.08	264.96	1.41	16.92	Y	Generalized tonic-clonic	Y	Ataxia, atonia	Y	Mild ID	Pathological	NA	NA	0.35	NA	NA	c.997C>T (p.Arg333Trp)	NA	NA	NA	NA	NA	NA	NA	NA	NA	NA
258	Ito et al 2014; Ito et al., 2005	F	27.41	328.92	3.25	39	0.41	4.92	Y	Focal, then absence	Y	Atonia, diplegia	Y	Mild ID	Pathological	NA	NA	0.43	NA	NA	c.1194_1198dup ( p.Arg400LeufsTer110)	NA	NA	NA	NA	NA	NA	NA	NA	NA	NA
259	Ito et al 2014; Ito et al., 2005	F	16	192	21.33	255.96	0.66	7.92	Y	Focal, generalized tonic-clonic	Y	Dystonia, diplegia	Y	Severe ID	Pathological	NA	NA	0.39	NA	NA	c.988C>T (p.Arg330Ter)	NA	NA	NA	NA	NA	NA	NA	NA	NA	NA
260	Ito et al 2014; Ito et al., 2005	M	6.08	72.96	9.58	114.96	0.33	3.96	Y	Focal	Y	Paraplegia, hypotonia	Y	Severe ID	Pathological (focal spikes)	NA	NA	0.36	NA	NA	c.1279-1G>A	NA	NA	NA	NA	NA	NA	NA	NA	NA	NA
261	Ito et al 2014; Ito et al., 2005	F	15.66	187.92	4.91	58.92	0.16	1.92	Y	Focal	Y	Ataxia, dystonia	Y	Severe ID	NA	NA	NA	0.34	NA	NA	c.835C>T (p.Gln279Ter)	NA	NA	NA	NA	NA	NA	NA	NA	NA	NA
262	Ito et al 2014; Ito et al., 2005	F	18.33	219.96	16.58	198.96	0.16	1.92	Y	Generalized tonic-clonic	Y	Hemiplegia, diplegia, ataxia	Y	Mild ID	Abnormal	NA	NA	0.34	NA	NA	c.988C>T (p.Arg330Ter)	NA	NA	NA	NA	NA	NA	NA	NA	NA	NA
263	Ito et al 2014; Ito et al., 2005	F	7.75	93	3.33	39.96	0.08	0.96	Y	Focal, generalized tonic-clonic	Y	Ataxia, pyramidal signs	Y	Severe ID	Pathological (focal spikes)	NA	NA	0.38	NA	NA	c.113del (p.Lys38ArgfsTer2)	NA	NA	NA	NA	NA	NA	NA	NA	NA	NA
264	Ito et al 2014; Ito et al., 2005	M	14.66	175.92	7.91	94.92	0.25	3	Y	Focal	Y	Paraplegia, ataxia, hypotonia, dystonia	Y	Moderate ID	Pathological (generalized spike-waves)	NA	NA	0.35	NA	NA	c.1272T>A ( p.Tyr424Ter)	NA	NA	NA	NA	NA	NA	NA	NA	NA	NA
265	Ito et al 2014; Ito et al., 2005	M	14.08	168.96	16.75	201	0.25	3	Y	Absence, then generalized tonic-clonic	Y	Paraplegia, ataxia, hypotonia	Y	Severe ID	Pathological (generalized spike-waves)	NA	NA	0.48	NA	NA	c.1272T>A ( p.Tyr424Ter)	NA	NA	NA	NA	NA	NA	NA	NA	NA	NA
266	Ito et al 2014; Ito et al., 2005	M	11.33	135.96	7.91	94.92	0.25	3	Y	Generalized tonic-clonic, absence	N	None	Y	Moderate ID	Normal	NA	NA	0.47	NA	NA	c.1031T>C (p.Met344Thr)	NA	NA	NA	NA	NA	NA	NA	NA	NA	NA
267	Ito et al 2014; Ito et al., 2005	F	14.91	178.92	8.58	102.96	0.5	6	Y	Left hemiconvulsion, generalized tonic-clonic, absence	Y	Ataxia, hypotonia, pyramidal signs	Y	Moderate ID	Pathological (generalized spike-waves)	NA	NA	0.36	NA	NA	Ex1_8delEx9_10dup, deletion,duplication	NA	NA	NA	NA	NA	NA	NA	NA	NA	NA
268	Bourque et al.,2021	M	17	204	10	120	2	24	Y	Absence, then generalized tonic-clonic and focal	Y	Tremor, dyskinesias	N	None	Pathological (spikes - 3-3,5Hz)	2.1	>3,3	NA	NA	NA	c.823G>A (p.Ala275Thr)	Clobazam, Carbamazepine, Ethosuximide, Lacosamide, Lamotrigine, Levetiracetam, Pyriodoxine, Pyridoxal-5-phospate, Topiramate, Valproate	NA	NA	Yes	Yes	NA	NA	Seizure frequency decreased	Dyskinesia improved	Cognitive improvement
269	Bourque et al.,2021	M	13	156	12	144	0.5	6	Y	Absence	Y	Ataxia	Y	Global development delay, autism spectrum disorder, ADHD	Pathological (spikes - 1,5-2Hz)	2.1	>3,3	NA	NA	NA	c.940G>A (p.Gly314Ser)	Clobazam, Valproate	Yes (clobazam+ valproate)	NA	Yes	NA	NA	NA	NA	NA	NA
270	Byrne et al. 2011	M	14	168	13	156	3	36	Y	Absence and upward eye deviation (6Y)	Y	Episodic ataxia, chorea	Y	ID	Pathological (spikes and waves (2,9-3,5 Hz))	1,8; 2,1; 2	NA	0,34; 0,44; 0,39	0,9; 1,2; 1,4	NA	c.464C>T (p.Ala155Val)	Valproate, Lamotrigine, Levetiracetam,Topiramate, Ethosuximide	Yes (ethosuximide)	Yes (lamotrigine, levetiracetam, topiramate)	Yes	NO	NA	8Y	Absence frequency decreased (ethosuxymide)	Episodic ataxia and chorea disappeared	NA
271	Byrne et al. 2011	M	6	72	6	72	4	48	Y	Absence	Y	Episodic ataxia	Y	Global developmental delay	Spike and waves discharges and a mild background dysrhythmia	1,9; 2	NA	0,39; 0,42	1.1	NA	c.41T>C ( p.Leu14Pro)	Valproate, Lamotrigine, Levetiracaetam	No	Yes	Yes	Yes	NA	4.6	Seizures freedom	NA	Improvement in concentration and school performance
272	Shioama et al.2013; Takahashi et al., 2020	M	4	48	NA	NA	0.049	0.588	Y	Atonic accompanied by abnormal ocular movements., generalized tonic seizures.	Y	Abnormal ocular movements, myoclonic movements	Y	Language disorder	Pathological (spike-wave discharges (> left occipital area) (2,5 Hz))	1.38	NA	0.21	Normal	NA	c.517-2A>G	Phenobarbital, Midazolam	Yes (diazepam iv, maintenance with rectal phenobarbital)	NA	Yes	Yes (amelioration of seizures and abnormal ocular movements)	Yes (weight loss)	4	Seizure frequency decreased	Abnormal ocular movements improved	Verbal retardation persisted
273	Castellotti et al. 2019	F	12	144	5.4	64.8	0.13	1.56	Y	Febrile seizures, generalized tonic–clonic	Y	Paroxysmal exercise-induced dystonia, pyramidal signs	N	None	Pathological (generalized discharges )	1.72	NA	0.39	0.79	NA	c.457C>T (p.Arg153Cys)	NA	NA	NA	NA	NA	NA	NA	NA	NA	NA
274	Castellotti et al. 2019, Mauri et al., 2022	M	1.5	NA	0.4	4.8	0.25	3	Y	Myoclonic	Y	Hypotonia	Y	Global developmental delay	Pathological (spike and wave complexes)	1.27	NA	0.25	0.87	NA	c.85_89 de (p.Asn29TrpfsTer58)	NA	NA	NA	NA	NA	NA	NA	NA	NA	NA
275	Castellotti et al. 2019	F	6	72	6	72	0.25	3	Y	Myoclonic eyelid	N	None	Y	Global developmental delay	Pathological (spike and wave complexes)	1.7	NA	0.47	0.89	NA	c.692T>C (p.Leu231Pro)	NA	NA	NA	NA	NA	NA	NA	NA	NA	NA
276	Castellotti et al. 2019, Mauri et al., 2022; De Giorgis et al., 2018; Cappuccio et al, 2017	F	12	144	10	120	6.5	78	Y	Absence	NA	NA	Y	Learning disability	Pathological (spike and wave complexes)	2.4	NA	0.52	NA	NA	c.26C>T (p.Thr9Met )	NA	NA	NA	NA	NA	NA	NA	NA	NA	NA
277	Castellotti et al. 2019	F	23	276	18.4	220.8	6	72	Y	Absence	Y	Ataxia	y	Mild ID	Pathological (spike and wave complexes)	2.1	NA	0.41	0.86	NA	c.274C>T (p.Arg92Trp)	NA	NA	NA	NA	NA	NA	NA	NA	NA	NA
278	Castellotti et al. 2019	F	11	132	9	108	9	108	Y	Absence, focal	NA	NA	N	Mild ID	Pathological (spike and wave complexes)	2.3	NA	0.43	0.97	NA	c.940G>A (p.Gly314Ser)	NA	NA	NA	NA	NA	NA	NA	NA	NA	NA
279	Castellotti et al. 2019	M	21	252	17.4	208.8	NA	NA	NA	NA	Y	Paroxysmal exercise-induced dystonia	Y	Mild ID	NA	2.5	NA	0.52	0.98	NA	c.1372C>T (p.Arg458Trp)	NA	NA	NA	NA	NA	NA	NA	NA	NA	NA
280	Leary et al.2003	NA	NA	NA	NA	NA	NA	NA	NA	NA	NA	NA	NA	NA	NA	1.89	> 2,2	0.32	NA	NA	Hemizygosity	NA	NA	NA	Yes	NA	NA	NA	NA	NA	NA
281	Leary et al.2003	NA	NA	NA	NA	NA	NA	NA	NA	NA	NA	NA	NA	NA	NA	1.61	> 2,2	0.31	NA	NA	c.1346_1359del (p.Tyr449Ter)	NA	NA	NA	NA	NA	NA	NA	NA	NA	NA
282	Leary et al.2003	NA	NA	NA	NA	NA	NA	NA	NA	NA	NA	NA	NA	NA	NA	2	> 2,2	0.45	NA	NA	266delC, 267A>T	NA	NA	NA	NA	NA	NA	NA	NA	NA	NA
283	Leary et al.2003	NA	NA	NA	NA	NA	NA	NA	NA	NA	NA	NA	NA	NA	NA	2.11	> 2,2	0.46	NA	NA	1157+30del30a	NA	NA	NA	NA	NA	NA	NA	NA	NA	NA
284	Leary et al.2003	NA	NA	NA	NA	NA	NA	NA	NA	NA	NA	NA	NA	NA	NA	1.9	> 2,2	0.39	NA	NA	Hemizygosity	NA	NA	NA	NA	NA	NA	NA	NA	NA	NA
285	Leary et al.2003	NA	NA	NA	NA	NA	NA	NA	NA	NA	NA	NA	NA	NA	NA	2.06	> 2,2	0.36	NA	NA	c.988C>T (p.Arg330Ter)	NA	NA	NA	NA	NA	NA	NA	NA	NA	NA
286	Leary et al.2003	NA	NA	NA	NA	NA	NA	NA	NA	NA	NA	NA	NA	NA	NA	1.8	> 2,2	0.39	NA	NA	c.436G>A (p.Glu146Lys)	NA	NA	NA	NA	NA	NA	NA	NA	NA	NA
287	Leary et al.2003	NA	NA	NA	NA	NA	NA	NA	NA	NA	NA	NA	NA	NA	NA	1.61	> 2,2	0.32	NA	NA	904delA	NA	NA	NA	NA	NA	NA	NA	NA	NA	NA
288	Leary et al.2003	NA	NA	NA	NA	NA	NA	NA	NA	NA	NA	NA	NA	NA	NA	1.49	> 2,2	0.32	NA	NA	1151+1G>T	NA	NA	NA	NA	NA	NA	NA	NA	NA	NA
289	Leary et al.2003	NA	NA	NA	NA	NA	NA	NA	NA	NA	NA	NA	NA	NA	NA	1.48	> 2,2	0.33	NA	NA	1086delG	NA	NA	NA	NA	NA	NA	NA	NA	NA	NA
290	Leary et al.2003	NA	NA	NA	NA	NA	NA	NA	NA	NA	NA	NA	NA	NA	NA	1.7	> 2,2	0.37	NA	NA	c.377 G>T ->p.Arg126Leu	NA	NA	NA	NA	NA	NA	NA	NA	NA	NA
291	Leary et al.2003	NA	NA	NA	NA	NA	NA	NA	NA	NA	NA	NA	NA	NA	NA	2.16	> 2,2	0.4	NA	NA	c.368_369insTCCTGCCCACCACGCTCACCACC (p.Leu124ProfsTer20)	NA	NA	NA	NA	NA	NA	NA	NA	NA	NA
292	Leary et al.2003	NA	NA	NA	NA	NA	NA	NA	NA	NA	NA	NA	NA	NA	NA	1.49	> 2,2	0.32	NA	NA	c.929C>T (p.Thr310Ile)	NA	NA	NA	NA	NA	NA	NA	NA	NA	NA
293	Leary et al.2003	NA	NA	NA	NA	NA	NA	NA	NA	NA	NA	NA	NA	NA	NA	1.7	> 2,2	0.32	NA	NA	857T>G, 858G>A, 858+1del10	NA	NA	NA	NA	NA	NA	NA	NA	NA	NA
294	Leary et al.2003	NA	NA	NA	NA	NA	NA	NA	NA	NA	NA	NA	NA	NA	NA	1.6	> 2,2	0.33	NA	NA	1157+30del30a	NA	NA	NA	NA	NA	NA	NA	NA	NA	NA
295	Leary et al.2003	NA	NA	NA	NA	NA	NA	NA	NA	NA	NA	NA	NA	NA	NA	1.5	> 2,2	0.35	NA	NA	c.887dup (p.Ser296ArgfsTer85)	NA	NA	NA	NA	NA	NA	NA	NA	NA	NA
296	Leary et al.2003	NA	NA	NA	NA	NA	NA	NA	NA	NA	NA	NA	NA	NA	NA	1.8	> 2,2	0.39	NA	NA	c.997C>T (p.Arg333Trp)	NA	NA	NA	NA	NA	NA	NA	NA	NA	NA
297	Leary et al.2003	NA	NA	NA	NA	NA	NA	NA	NA	NA	NA	NA	NA	NA	NA	1.7	> 2,2	0.43	NA	NA	c.742insC (p.Ser248GlnfsTer133)	NA	NA	NA	NA	NA	NA	NA	NA	NA	NA
298	Leary et al.2003	NA	NA	NA	NA	NA	NA	NA	NA	NA	NA	NA	NA	NA	NA	1.9	> 2,2	0.48	NA	NA	c.997C>T (p.Arg333Trp)	NA	NA	NA	NA	NA	NA	NA	NA	NA	NA
299	Coman DJ. et al. 2006	M	4	48	3	36	NA	NA	Y	Myoclonic-atonic	Y	Ataxia, dysarthria	Y	Global developmental delay	Pathological (slow waves)	1.7	> 2,2	0.38	NA	NA	516–517insTTGAG, c.517_531del (p.Val173_Asp177del)	Levetiracetam	NA	NA	Yes	Yes (improvement of seizure and ataxia)	NA	NA	NA	NA	NA
300	Coman DJ. et al. 2006	M	14	168	10	120	NA	NA	Y	Generalized	Y	Ataxia, hypertonia, dystonia, pyramidal signs	Y	Global developmental delay	Normal	1.2	> 2,2	0.2	NA	NA	c.771del( p.Thr258ProfsTer82)	NA	NA	NA	Yes	Yes (improvement of seizure and ataxia)	NA	NA	NA	NA	NA
301	Klepper et al 2016	F	8	96	4.5	54	1.5	18	Y	Mioclocic-atonic	Y	Hypotonia, ataxia	Y	Global developmental delay	NA	1.37	NA	NA	NA	NA	c.938C>T (p.Ser313Phe)	Valproate, Ethosuximide	NA	NA	Yes	Yes (improvement of seizure and movement disorder)	Yes (hypertriglyceridemia)	NA	NA	NA	NA
302	Hashimoto et al. 2011	F	12	144	NA	NA	0.16	1.92	Y	Generalized tonic-clonic, focal	Y	Ataxia, dystonia	Y	Severe ID	NA	1.76	NA	0.39	NA	NA	c.679+1G>A	NA	NA	NA	NA	NA	NA	NA	NA	NA	NA
303	Hashimoto et al. 2011	M	14	168	9	108	NA	NA	Y	Generalized tonic and tonic-clonic	Y	Ataxia, hypotonia, pyramidal signs	Y	Severe ID	NA	2.09	NA	0.48	NA	NA	c.1031T>C (p.Met344Thr)	NA	NA	NA	NA	NA	NA	NA	NA	NA	NA
304	Hashimoto et al. 2011	F	6	72	NA	NA	0.25	3	Y	Generalized tonic-clonic, focal, absence	Y	Ataxia, dystonia	Y	Moderate ID	NA	1.54	NA	0.32	NA	NA	c.121G>A (p.Glu41Lys)	NA	NA	NA	NA	NA	NA	NA	NA	NA	NA
305	Hashimoto et al. 2011	F	6	72	NA	NA	0.5	6	Y	Focal	Y	Ataxia, dystonia	Y	Mild ID	NA	1.54	NA	0.32	NA	NA	c.707_708del (p.Asp236GlyfsTer4)	NA	NA	NA	NA	NA	NA	NA	NA	NA	NA
306	Hashimoto et al. 2011	F	10	120	NA	NA	0.66	7.92	Y	Generalized tonic-clonic, absence	N	None	Y	Mild ID	NA	2	NA	0.41	NA	NA	c.388G4>A (p.Gly130Ser)	NA	NA	NA	NA	NA	NA	NA	NA	NA	NA
307	Hashimoto et al. 2011	M	14	168	NA	NA	0.75	9	Y	Generalized tonic-clonic, focal	Y	Ataxia, dystonia	Y	Moderate ID	NA	1.6	NA	0.35	NA	NA	c.1272T>A ( p.Tyr424Ter)	NA	NA	NA	NA	NA	NA	NA	NA	NA	NA
308	Hashimoto et al. 2011	F	4	48	NA	NA	0.75	9	Y	Generalized tonic-clonic, absence	Y	Ataxia	Y	Moderate ID	NA	1.43	NA	0.28	NA	NA	c.431_432del (p.Val144GlyfsTer2)	NA	NA	NA	NA	NA	NA	NA	NA	NA	NA
309	Hashimoto et al. 2011	F	15	180	12	144	0.91	10.92	Y	Focal, atonic	Y	Ataxia, dystonia, hypotonia	Y	Severe ID	NA	1.65	NA	0.38	NA	NA	del Ex1–8, dup Ex9–10	Phenobarbital	NA	NA	Yes	NA	NA	NA	NA	NA	NA
310	De Giorgis et al 2015; De Giorgis et al 2018	F	14	168	13	156	1.5	18	Y	Discognitive	Y	Ataxia, pyramidal signs	Y	Mild ID	Pathological (slow background activity, focal discharges)	NA	NA	0.44	NA	NA	c.107C>G (p.Pro36Arg)	NA	NA	NA	Yes	Yes (improvement of EEG and ataxia)	NA	NA	NA	NA	NA
311	De Giorgis et al 2015; De Giorgis et al 2018	F	6	72	NA	NA	0.91	10.92	Y	Generalized tonic clonic, absence	Y	Paroxysmal exercise-induced dystonia	Y	Borderline IQ	Pathological (slow background activity, generalized discharges)	NA	NA	0.54	NA	NA	c 1457delG_ 1delG SPL	NA	NA	NA	Yes	Yes (improvement of seizure and dystonia)	NA	NA	NA	NA	NA
312	De Giorgis et al 2015;	F	10	120	NA	NA	2.5	30	Y	Myoclonic absence, discognitive, absence	Y	Paroxysmal exercise-induced dystonia	Y	Severe ID	Pathological (slow background activity, generalized and focal discharges)	NA	NA	0.34	NA	NA	c.376C>T (p.Arg126Cys)	NA	NA	NA	Yes	Yes (improvement of seizure and dystonia)	NA	NA	NA	NA	NA
313	De Giorgis et al 2015; De Giorgis et al 2018	F	17	204	NA	NA	6	72	Y	Absence	Y	Paroxysmal non-kinesigenic dyskinesia, ataxia	Y	Mild ID	Pathological (slow background activity, generalized discharges)	NA	NA	0.41	NA	NA	c.274C>T (p.Arg92Trp)	NA	NA	NA	Yes	Yes (improvement of seizures)	NA	NA	NA	NA	NA
314	De Giorgis et al 2015	M	17	204	18	216	6	72	Y	Complex febrile	Y	Paroxysmal exercise-induced dystonia	Y	Mild ID	Pathological (focal discharges)	NA	NA	0.51	NA	NA	c.1372C>T (p.Arg458Trp)	NA	NA	NA	Yes	Yes (improvement of seizure and movement disorder)	NA	NA	NA	NA	NA
315	De Giorgis et al 2015; De Giorgis et al 2018	M	11	132	11.5	138	2.5	30	Y	Complex febrile	Y	Paroxysmal exercise-induced dystonia, choreoatetosis	y	Borderline IQ	Pathological (focal discharges)	NA	NA	0.51	NA	NA	c.667C>T (p.Arg223Trp)	NA	NA	NA	Yes	Yes (improvement of movement disorder)	NA	NA	NA	NA	NA
316	De Giorgis et al 2015; De Giorgis et al 2018	F	2	24	1.5	18	0.75	9	Y	Myoclonic absence	N	None	Y	Moderate ID	Pathological (slow background activity, generalized discharges)	NA	NA	0.37	NA	NA	c.742_743delAG (p.Arg249AlafsTer131)	NA	NA	NA	Yes	Yes (improvement of seizures)	NA	NA	NA	NA	NA
317	De Giorgis et al 2015; De Giorgis et al 2018	F	5	60	4	48	NA	NA	Y	Discognitive, generalized tonic clonic, absence	Y	Ataxia, pyramidal signs	N	None	Pathological (slow background activity, generalized and focal discharges)	NA	NA	0.39	NA	NA	c.457C>T (p.Arg153Cys)	NA	NA	NA	Yes	Yes (improvement of EEG and movement disorder)	NA	NA	NA	NA	NA
318	De Giorgis et al 2015; De Giorgis et al 2018	M	10	120	9.5	114	3	36	Y	Discognitive	Y	Paroxysmal exercise-induced dystonia, choreoatetosis	Y	Borderline IQ	Pathological (slow background activity, focal discharges)	NA	NA	0.47	NA	NA	p.Pro485Leu (c.1454C>T)	NA	NA	NA	Yes	Yes (improvement of EEG)	NA	NA	NA	NA	NA
319	De Giorgis et al 2015; De Giorgis et al 2018; Mauri et al., 2022	F	10	120	6.5	78	NA	NA	N	None	Y	Paroxysmal exercise-induced dystonia, choreoatetosis, dystonia	y	Mild ID	NA	NA	NA	0.38	NA	NA	c.493G>A (p.Val165Ile)	NA	NA	NA	Yes	Yes (improvement of movement disorder)	NA	NA	NA	NA	NA
320	De Giorgis et al 2015; De Giorgis et al 2018	F	29	348	30	360	1	12	Y	Absence, generalized tonic clonic	Y	Paroxysmal exercise-induced dystonia	Y	Mild ID	Pathological (slow background activity, generalized discharges)	NA	NA	0.44	NA	NA	c.493G>A (p.Val165Ile)	NA	NA	NA	NA	NA	NA	NA	NA	NA	NA
321	Fujii T, et al 2011	F	10	120	NA	NA	0.74	8.88	Y	NA	Y	Episodic ataxia	Y	Moderate ID	Pathological (diffuse spikes and waves (> frontal))	1.83	NA	0.41	NA	NA	c.884C>T (p.Thr295Met)	NA	NA	NA	NA	NA	NA	NA	NA	NA	NA
322	Gumus et al. 2015	F	NA	NA	13	156	0.66	7.92	Y	Myoclonic	Y	Ataxia, spasticity	y	Mild ID (IQ=66)	Pathological (focal epileptiform activity)	1.86	> 2,2	0.38	0.96	1-2,1	c.458G>A (p.Arg153His)	NA	NA	NA	Yes	Yes (improvement of seizures)	Yes (nausea, fatigue)	1.08	Seizures freedom, EEG normalization	Ataxia disappeared	Mild ID (IQ=68)
323	Tzadock et al 2014	F	6	72	NA	NA	2	24	Y	Generalized tonic-clonic, absence	N	None	y	ADHD	Pathological (fast poli-spike waves)	2.09	> 2,2	0.47	NA	1-2,1	c.653G>A; ( p.Arg218His)	NA	NA	NA	Yes	Yes (improved seizures and cognitive symptoms)	NA	NA	NA	NA	NA
324	Tzadock et al 2014	M	4.5	54	NA	NA	3	36	Y	Generalized tonic-clonic, myoclonic, atypical absence	N	None	Y	ADHD	Pathological (slow spike and waves, fast rhythmic activity during sleep)	1.89	> 2,2	0.42	NA	NA	c.1372C>T (p.Arg458Trp)	Valproate	NA	Yes (valproate)	Yes	Yes (improved cognitive symptoms)	NA	NA	NA	NA	NA
325	Tzadock et al 2014	M	16	192	NA	NA	8	96	Y	Generalized tonic-clonic, myoclonic absence	N	None	N	None	Pathological (fast polyspike and wave discharges in sleep and awake state)	2.69	> 2,2	0.54	NA	NA	c.895G>A (p.Glu299Lys)	Zonisamide	Yes (zonisamide reduced seizures frequency)	NA	Yes	Yes (improvement of seizures)	NA	NA	NA	NA	NA
326	Tzadock et al 2014	F	4	48	NA	NA	3	36	Y	Myoclonic, myoclonic absence	N	None	N	None	Pathological (fast polyspike and wave prominent during sleep)	2.04	> 2,2	0.47	NA	NA	c.227G>A (p.Gly76Asp)	Acetazolamide, Valproate	Yes (acetazolamide on EEG activity)	Yes (valproate)	Yes	Yes (improvement of seizures)	NA	NA	NA	NA	NA
327	Tzadock et al 2014	F	13	156	NA	NA	2	24	Y	Absence	Y	Ataxia	y	Mild ID	Pathological (prolonged 3/sec slow wave discharges interchanged with polyspike waves)	2.2	> 2,2	0.47	NA	NA	c.467T>G (p.Leu156Arg)	Acetazolamide, Valproate	Yes (acetazolamide reduced seizures frequency)	Yes (valproate)	Yes	Yes (improvement of seizure and movement disorder)	NA	NA	NA	NA	NA
328	Tzadock et al 2014	F	9	108	NA	NA	1	12	Y	Atypical absence	y	Paroxysmal nocturnal dyskinesia, ataxia	Y	Learning disability	Pathological (slow spike and wave discharges prominent during sleep)	1.83	> 2,2	0.39	NA	NA	c.101A>G (p.Asn34Ser)	Acetazolamide	Yes (acetazolamide reduced seizures frequency)	NA	Yes	Yes (improvement of seizure and movement disorder)	NA	NA	NA	NA	NA
329	Tzadock et al 2014	M	23	276	NA	NA	0.25	3	Y	NA	Y	Paroxysmal exxercise-induced dystonia	N	None	Normal	1.67	> 2,2	0.43	NA	NA	1168delATC;I390del3bp in frame deletion	NA	NA	NA	NA	NA	NA	NA	NA	NA	NA
330	Tzadock et al 2014	NA	NA	NA	NA	NA	0.33	3.96	Y	Absence	Y	Ataxia	Y	Moderate ID	Pathological (spike-waves - 2,5-3 Hz)	NA	> 2,2	0.31	NA	NA	c.17del (p.Lys6ArgfsTer3)	NA	NA	NA	Yes	Yes (improvement of seizures)	NA	NA	NA	NA	NA
331	Tzadock et al 2014	NA	NA	NA	NA	NA	0.11	1.32	Y	Focal	N	None	Y	Mild ID	Pathological (generalized spike-waves)	NA	> 2,2	0.4	NA	NA	c.679+25_680-43del	NA	NA	NA	Yes	Yes (improvement of seizures)	NA	NA	NA	NA	NA
332	Ivanova et al. 2017	NA	NA	NA	12	144	2	24	Y	Generalized tonic-clonic, atonic, myoclonic	Y	Ataxia, Tremor	Y	Mild ID	Pathological (focal paroxysmal activity)	1.82	NA	0.3	NA	NA	c.1078C>T p.Gln360Ter	Valproate, Topiramate	NA	NA	NA	NA	NA	NA	NA	NA	NA
333	Akman et al 2015	NA	NA	NA	NA	NA	NA	NA	Y	NA	Y	Dysartria, ataxia	NA	NA	NA	1.61	NA	NA	NA	NA	c.87delC (p.Asn29LysfsTer11)	NA	NA	NA	NA	NA	NA	NA	NA	NA	NA
334	Akman et al 2015	NA	NA	NA	NA	NA	NA	NA	Y	NA	y	Dystonia, dysartria, ataxia, paroxysmal exercise-induced dystonia	NA	NA	NA	1.67	NA	NA	NA	NA	c.88A>T (p.Thr30Ser)	NA	NA	NA	NA	NA	NA	NA	NA	NA	NA
335	Akman et al 2015	NA	NA	NA	NA	NA	NA	NA	Y	NA	Y	Dystonia, dysartria, ataxia	NA	NA	NA	2.11	NA	NA	NA	NA	c.997C>T (p.Arg333Trp)	NA	NA	NA	NA	NA	NA	NA	NA	NA	NA
336	Akman et al 2015	NA	NA	NA	NA	NA	NA	NA	Y	NA	Y	Dystonia, dysartria, ataxia	NA	NA	NA	2	NA	NA	NA	NA	c.377G>A (p.Arg126His)	NA	NA	NA	NA	NA	NA	NA	NA	NA	NA
337	Akman et al 2015	NA	NA	NA	NA	NA	NA	NA	Y	NA	Y	Dystonia, dysartria, ataxia	NA	NA	NA	1.5	NA	NA	NA	NA	c.457C>T (p.Arg153Cys)	NA	NA	NA	NA	NA	NA	NA	NA	NA	NA
338	Akman et al 2015	NA	NA	NA	NA	NA	NA	NA	Y	NA	Y	Dystonia, dysartria, ataxia, opsoclonus	NA	NA	NA	1.78	NA	NA	NA	NA	c.929C>T (p.Thr310Ile)	NA	NA	NA	NA	NA	NA	NA	NA	NA	NA
339	Akman et al 2015	NA	NA	NA	NA	NA	NA	NA	Y	NA	Y	Dystonia, dysartria, ataxia, opsoclonus	NA	NA	NA	2.17	NA	NA	NA	NA	c.562dup ( p.Leu188ProfsTer49)	NA	NA	NA	NA	NA	NA	NA	NA	NA	NA
340	Akman et al 2015	NA	NA	NA	NA	NA	NA	NA	Y	NA	Y	Dystonia, dysartria, ataxia, paroxysmal exercise-induced dystonia	NA	NA	NA	1.44	NA	NA	NA	NA	c.189_190insTCCTGCCCACCACGCTCACACC (p.Leu64SerfsTer32)	NA	NA	NA	NA	NA	NA	NA	NA	NA	NA
341	Akman et al 2015	NA	NA	NA	NA	NA	NA	NA	Y	NA	Y	Paroxysmal exercise-induced dystonia	Y	Global developmental delay	NA	2.17	NA	NA	NA	NA	c.790delC ( p.Arg264AlafsTer76)	NA	NA	NA	NA	NA	NA	NA	NA	NA	NA
342	Akman et al 2015	NA	NA	NA	NA	NA	NA	NA	Y	NA	Y	Paroxysmal exercise-induced dystonia	NA	NA	NA	2.11	NA	NA	NA	NA	c.997C>T (p.Arg333Trp)	NA	NA	NA	NA	NA	NA	NA	NA	NA	NA
343	Akman et al 2015	NA	NA	NA	NA	NA	NA	NA	Y	NA	Y	Dystonia, dysartria, ataxia	NA	NA	NA	1.78	NA	NA	NA	NA	c.436G>A (p.Glu146Lys)	NA	NA	NA	NA	NA	NA	NA	NA	NA	NA
344	Akman et al 2015	NA	NA	NA	NA	NA	NA	NA	Y	NA	Y	Dystonia, dysartria, ataxia	NA	NA	NA	1.39	NA	NA	NA	NA	c.1346_1359del (p.Tyr449Ter)	NA	NA	NA	NA	NA	NA	NA	NA	NA	NA
345	Akman et al 2015	NA	NA	NA	NA	NA	NA	NA	N	NA	N	None	Y	Learning disability	NA	2.89	NA	NA	NA	NA	c.278G>A (p.Arg93Gln)	NA	NA	NA	NA	NA	NA	NA	NA	NA	NA
346	Akman et al 2015	NA	NA	NA	NA	NA	NA	NA	N	NA	Y	Dysartria, ataxia, aroxysmal exercise-induced dystonia	NA	NA	NA	1.89	NA	NA	NA	NA	c.278G>A (p.Arg93Gln)	NA	NA	NA	NA	NA	NA	NA	NA	NA	NA
347	Akman et al 2015	NA	NA	NA	NA	NA	NA	NA	Y	NA	Y	Dystonia, dysartria, ataxia, opsoclonus	NA	NA	NA	1.44	NA	NA	NA	NA	c.907delG ( p.Val303CysfsTer37)	NA	NA	NA	NA	NA	NA	NA	NA	NA	NA
348	Levy et al 2010	M	20	240	0.58	6.96	0.2	2.4	Y	Myoclonic	Y	Dystonia, tremor, ataxia	Y	ID, ADHD	NA	1.89	NA	0.32	NA	NA	Delezione: 410,58,940–436,75,271	NA	NA	NA	NA	NA	NA	NA	NA	NA	NA
349	Levy et al 2010	F	NA	NA	2.41	28.92	0.11	1.32	Y	Tonic clonic	y	Motor delay, ataxia	Y	Global developmental delay	NA	1.94	NA	0.39	NA	NA	Delezione: 393,69,028–438,78,237	NA	NA	NA	Yes	Yes (improvement of seizures)	NA	NA	NA	NA	NA
350	Levy et al 2010	F	12	144	0.58	6.96	0.25	3	Y	Generalized tonic–clonic seizures	Y	Ataxia, motor delay	Y	Language disorder	NA	1.83	NA	0.47	NA	NA	Delezione: 427,76,254–445,57,362	Carbamazepine	NA	Yes	Yes	Yes (improvement of seizures)	NA	NA	Seizure frequency decreased	NA	NA
351	Levy et al 2010	F	9	108	4	48	1.16	13.92	Y	Myoclonic-astatic, tonic-clonic	Y	Motor delay, ataxia	Y	Global developmental delay	NA	1.89	NA	0.36	NA	NA	Delezione: 431,78,712–432,60,248	NA	NA	NA	Yes	Yes (improvement of seizures)	NA	NA	NA	NA	NA
352	Levy et al 2010	F	9	108	4	48	1.16	13.92	Y	Myoclonic-astatic, tonic-clonic	Y	Motor delay, ataxia	Y	Global developmental delay	NA	1.5	NA	0.39	NA	NA	Delezione: 431,78,712–432,55,60,248	NA	NA	NA	Yes	Yes (improvement of seizures)	NA	NA	NA	NA	NA
353	Levy et al 2010	F	14	168	12	144	0.5	6	Y	Generalized tonic–clonic	Y	Ataxia, spastic tetraparesis	Y	Global developmental delay	NA	1.83	NA	0.38	NA	NA	Delezione: 431,19,150–431,77,300	NA	NA	NA	Yes	Yes (improvement of seizures)	NA	NA	NA	NA	NA
354	Levy et al 2010	M	11	132	8	96	0.5	6	Y	Absence, atonic	Y	Ataxia	Y	Language disorder	NA	1.83	NA	0.4	NA	NA	Delezione: 431,59,889–432,05,176	NA	NA	NA	Yes	Yes (improvement of seizures)	NA	NA	NA	NA	NA
355	Sarenur Gökbenet al. 2011	F	7	84	NA	NA	6	72	Y	Myoclonic absence	Y	Ataxia	Y	Learning disability	Pathological (generalized spike-waves discharges 2-2,5Hz)	1.83	NA	0.31	0.99	1,1-2,4	c.376C>T (p.Arg126Cys)	Valproate, Lamotrigine, Levetiracetam, Ethosuximide	No	NA	Yes	Yes	NA	NA	Seizures freedom	NA	Cognitive improvement
356	Dozières-Puyravel et al., 2018	F	7	84	NA	NA	0.5	6	Y	Focal	Y	Hemiparesis	NA	NA	Normal	1.9	NA	0.39	0.9	NA	c.589G>C (p.Ala197Pro), c.653G>A; ( p.Arg218His)	NA	NA	NA	Yes	Yes	NA	NA	Seizures freedom	Paroxysmal hypotonia after exercise persited	None
357	Klepper et al 2005	F	6.31	75.72	NA	NA	NA	NA	Y	Myoclonic, tonic	Y	Ataxia, dystonia, hypotonia, pyramidal signs	Y	Global developmental delay	Slowing	1.44	NA	0.35	1.21	NA	c.653G>A; ( p.Arg218His)	NA	NA	NA	Yes	Yes (improvement of seizures)	NA	2	Seizures freedom	NA	Language disorder, became ambulatory at 60 months of age
358	Klepper et al 2005	F	10.16	121.92	NA	NA	NA	NA	Y	Myoclonic, epilepticus status	Y	Ataxia, hypotonia	Y	Global developmental delay	Pathological (focal and generalized discharges (2,5 Hz))	2.05	NA	0.42	1.2	NA	c.223G>T (p.Gly75Trp)	Oxcarbazepine, Levetiracetam, Carbamazepine	Yes (oxarbazepine, levetiracetam, carbamazepine added to ketogenic diet partially improved seizures frequency)	NA	Yes	Yes (improvement of seizures)	Yes (hypercolesterolaemia)	NA	Seizures and EEG abnormalities persistence	NA	Language acquisition, became ambulatory at 17 months of age
359	Klepper et al 2005	F	9.08	108.96	NA	NA	NA	NA	Y	Absence, myoclonic	N	None	Y	Global developmental delay	Generalized discharges	1.83	NA	0.38	1.3	NA	c.227_228insG (p.Met77HisfsTer12)	Ethosuximide, Lamotrigine, Valproate	NA	Yes (Ethosuximide, Lamotrigine, Valproate)	Yes	Incompliance	NA	4	Seizures persistence	NA	Language acquisition, became ambulatory at 18 months of age
360	Klepper et al 2005	F	6.5	78	NA	NA	NA	NA	Y	Myoclonic	Y	Hypotonia, ataxia	Y	Global developmental delay	Normal	1.78	NA	0.45	0.96	NA	c.1348_1361dup (p.Glu454AspfsTer59)	NA	NA	NA	Yes	Yes	Yes (hypercolesterolaemia)	NA	Seizures freedom	NA	Language acquisition, became ambulatory at 30 months of age
361	Klepper et al 2005	F	6.15	73.8	NA	NA	NA	NA	Y	Absence, status epilepticus	Y	Dystonia	Y	Global developmental delay	Normal	1.83	NA	0.41	0.8	NA	c.507_508dup ( p.Ile170ThrfsTer22)	NA	NA	NA	Yes	Yes (improvement of seizures)	NA	5	Seizures freedom	NA	Language acquisition, became ambulatory at 24months of age
362	Vieker et al 2012	F	8	96	NA	NA	NA	NA	Y	Myoclonic-astatic, myoclonic absence, generalized tonic-clonic	NA	NA	Y	Global developmental delay	NA	1.89	NA	0.39	1.12	NA	c.1199G>A (p.Arg400His)	Valproate, Ethosuximide, Lamotrigine, Topiramate, Levetiracetam, Mesuximide, Sultiam, Bromide, Steroid	Yes (steroid showed a reduction of seizures)	Yes	Yes	Yes (improvement of seizures, cognitive e motor development)	NA	2	NA	NA	NA
363	Willemsen et al 2017	F	14	168	NA	NA	0.25	3	Y	Myoclonic	Y	Motor delay, ataxia, dystoniia, dysarthria	Y	Moderate ID	Pathological (multifocal epileptiform discharges)	1.6	2,6-3,8	0.39	1	1,2-1,8	c.-107G4>A	Lamotrigine	Yes (lamotrigine initially controlled seizures)	NA	Yes	Yes (improvement of movement disorder)	NA	NA	NA	NA	NA
364	Gowda VK et al. 2012	F	4	48	NA	NA	0.41	4.92	Y	Infantile spasms, absence	Y	Ataxia	N	None	Pathological (generalized spikes, sharp waves and poly spike discharges)	1.67	NA	0.34	NA	NA	c.884C>T (p.Thr295Met)	None	Not treated	Not treated	Yes	Yes (improvement of seizure and movement disorder)	NA	NA	Seizures freedom	Ataxia improved	Cognitive improvement
365	Nakagama et al.,2012	M	12.58	150.96	NA	NA	0.25	3	Y	NA	Y	Ataxia	Y	Global developmental delay	NA	NA	NA	0.28	NA	NA	p.Val276AlafsTer102	NA	NA	Yes	Yes	Yes (improvement of seizures)	Yes (growth retardation)	NA	Seizures freedom	NA	NA
366	Pascual et al., 2002	F	1.6	19.2	NA	NA	0.11	1.32	Y	NA	Y	Ataxia, pyramidal signs	Y	Language disorder	Normal	NA	NA	0.31	NA	NA	c.969del (p.Ser324ArgfsTer16), c.971C>T (p.Ser324Leu)	None	Not treated	Not treated	Yes	NA	NA	NA	NA	NA	NA
367	Pascual et al., 2002	F	6.1	73.2	NA	NA	0.25	3	Y	NA	Y	Ataxia, pyramidal signs, hypotonia	NA	NA	Normal	NA	NA	0.41	NA	NA	c.740_741insC (p.Glu247AspfsTer134)	None	Not treated	Not treated	Yes	NA	NA	NA	NA	NA	NA
368	Pascual et al., 2002	M	6.5	78	NA	NA	NA	NA	N	None	Y	Dysarthria, pyramidal signs	NA	NA	Pathological	NA	NA	0.4	NA	NA	c.457C>T (p.Arg153Cys)	Valproate	NA	NA	No	Not performed	NA	NA	NA	NA	NA
369	Pascual et al., 2002	F	6.8	81.6	NA	NA	0.25	3	Y	NA	Y	Dystonia, tremor, pyramial signs	NA	NA	Pathological	NA	NA	0.4	NA	NA	686 del ctc	None	NA	NA	Yes	NA	NA	NA	NA	NA	NA
370	Pascual et al., 2002	F	7	84	NA	NA	NA	NA	Y	NA	Y	Dysarthria, pyramidal signs	NA	NA	Pathological	NA	NA	0.34	NA	NA	1086delG	L-carnitine	NA	NA	Yes	Incomplaince	NA	NA	NA	NA	NA
371	Pascual et al., 2002	F	9.3	111.6	NA	NA	1.5	18	Y	NA	Y	Dysartria, ataxia, hypotonia, pyramidal signs	NA	NA	Pathological	NA	NA	0.4	NA	NA	c.368_369insTCCTGCCCACCACGCTCACCACC (p.Leu124ProfsTer20)	None	Not treated	Not treated	No	Not performed	NA	NA	NA	NA	NA
372	Pascual et al., 2002	F	10	120	NA	NA	0.08	0.96	Y	NA	Y	Ataxia, pyramidal signs	NA	NA	Pathological	NA	NA	0.33	NA	NA	c.929C>T (p.Thr310Ile)	None	Not treated	Not treated	Yes	NA	NA	NA	NA	NA	NA
373	Pascual et al., 2002	M	10.3	123.6	NA	NA	0.16	1.92	Y	NA	Y	Dysarthria, pyramidal signs	NA	NA	Pathological	NA	NA	0.35	NA	NA	266 del c, a267t	Zonisamide, Thioctic acid, L-carnitine	NA	NA	Yes	NA	NA	NA	NA	NA	NA
374	Pascual et al., 2002	M	10.8	129.6	NA	NA	NA	NA	N	None	Y	Dysthonia, tremor, pyramida signs	NA	NA	Pathological	NA	NA	0.26	NA	NA	c.997C>T (p.Arg333Trp)	None	Not treated	Not treated	Yes	NA	NA	NA	NA	NA	NA
375	Pascual et al., 2002	M	11.8	141.6	NA	NA	NA	NA	Y	NA	Y	Dysartria, pyramidal signs	NA	NA	Pathological	NA	NA	0.4	NA	NA	c.997C>T (p.Arg333Trp)	Valproate	NA	NA	No	NA	NA	NA	NA	NA	NA
376	Pascual et al., 2002	F	11.9	142.8	NA	NA	0.66	7.92	Y	NA	Y	Tremor, pyramidal signs	NA	NA	Pathological	NA	NA	0.31	NA	NA	c.436G>A (p.Glu146Lys)	None	NA	NA	Yes	NA	NA	NA	NA	NA	NA
377	Pascual et al., 2002	F	13	156	NA	NA	NA	NA	Y	NA	Y	Ataxia, pyramidal signs, tremor	NA	NA	Normal	NA	NA	0.38	NA	NA	c.1346_1359del (p.Tyr449Ter)	L-carnitine	NA	NA	Yes	Incomplaince	NA	NA	NA	NA	NA
378	Pascual et al., 2002	M	17.7	212.4	NA	NA	NA	NA	N	None	Y	Ataxia, dystonia, pyramidal signs	NA	NA	Pathological	NA	NA	0.29	NA	NA	c.377G>A (p.Arg126His)	Lamotrigine	NA	NA	Yes	NA	NA	NA	NA	NA	NA
379	Madaan P. et al, 2019	M	9	108	0.33	3.96	NA	NA	Y	Generalized tonic-clonic, absence with eyelid myoclonia	Y	Episodic ataxia, dysarthria	Y	Mild ID (IQ=62)	Pathological (eye-closure sensitivity, photosensitivity)	NA	NA	0.32	1	1,2-2,1	c.376C>T (p.Arg126Cys)	Valproate, Phenobarbital, Benzodiazepines, Phenytoin, Topiramate	No	NA	Yes	Yes	NA	NA	Seizures freedom	Motor coordination and gait improved	Cognitive improvement (10 point in IQ over a year)
380	De Giorgis et al., 2018	F	NA	NA	7	84	NA	NA	Y	Absence	N	None	NA	NA	NA	NA	NA	0.35	NA	NA	p.Asn34Cys missense	NA	NA	NA	Yes	NA	NA	NA	Seizures freedom	Never presented movement disorder	NA
381	De Giorgis et al., 2018	M	NA	NA	7.5	90	NA	NA	Y	Generalized tonic-clonic, absence	Y	Paroxysmal exercise-induced dystonia	NA	NA	NA	NA	NA	0.54	NA	NA	C1257delG_1delG SPL Spice site	NA	NA	NA	Yes	NA	NA	NA	Seizures freedom	Movement disorder disappeared	NA
382	De Giorgis et al., 2018	F	NA	NA	15	180	NA	NA	Y	Febrile seizures, generalized tonic–clonic	Y	Paroxysmal exercise-induced dystonia	NA	NA	NA	NA	NA	0.56	NA	NA	c.457C>T (p.Arg153Cys)	NA	NA	NA	Yes	NA	NA	NA	NA	Movement disorder disappeared	NA
383	De Giorgis et al., 2018	F	NA	NA	8.5	102	NA	NA	Y	Absence, myoclonic-atonic	Y	Paroxysmal exercise-induced dystonia	NA	NA	NA	NA	NA	0.38	NA	NA	c.1198C>T (p.Arg400Cys)	NA	NA	NA	Yes	NA	NA	NA	Seizures freedom	Movement disorder disappeared	NA
384	De Giorgis et al., 2018	M	NA	NA	14.5	174	NA	NA	N	None	Y	Paroxysmal exercise-induced dystonia, myoclonus	NA	NA	NA	NA	NA	0.44	NA	NA	c.1199G>A (p.Arg400His)	NA	NA	NA	Yes	NA	NA	NA	Never epileptic	Movement disorder disappeared	NA
385	De Giorgis et al., 2018	F	NA	NA	13.5	162	NA	NA	Y	Absence	Y	Paroxysmal exercise-induced dystonia	NA	NA	NA	NA	NA	0.42	NA	NA	c.884C>T (p.Thr295Met)	NA	NA	NA	Yes	NA	NA	NA	Seizures freedom	Movement disorder disappeared	NA
386	De Giorgis et al., 2018	F	NA	NA	19	228	NA	NA	Y	Absence	Y	Paroxysmal exercise-induced dystonia	NA	NA	NA	NA	NA	0.5	NA	NA	p.Va1166del	NA	NA	NA	Yes	NA	NA	NA	Seizures freedom	Movement disorder disappeared	NA
387	De Giorgis et al., 2018	F	NA	NA	6.5	78	NA	NA	Y	Myoclonic	N	None	NA	NA	NA	NA	NA	0.36	NA	NA	p.Leu124TrpfsTer12	NA	NA	NA	Yes	NA	NA	NA	Seizures freedom	Never presented movement disorder	NA
388	De Giorgis et al., 2018	M	NA	NA	38	456	NA	NA	Y	Absence	Y	Paroxysmal exercise-induced dystonia	NA	NA	NA	NA	NA	0.43	NA	NA	c.101A>G (p.Asn34Ser)	NA	NA	NA	NA	NA	NA	NA	NA	NA	NA
389	De Giorgis et al., 2018; Cappuccio et al, 2017; Mauri et al., 2022	M	NA	NA	9	108	NA	NA	N	None	Y	Paroxysmal exercise-induced dystonia, choreoatetosis	NA	NA	NA	NA	NA	0.5	NA	NA	c.200T>C (p.Leu67Pro)	NA	NA	NA	Yes	NA	NA	NA	Never epileptic	Movement disorder disappeared	NA
390	De Giorgis et al., 2018	F	NA	NA	9	108	NA	NA	Y	Complex febrile, myoclonic, absence	N	None	NA	NA	NA	NA	NA	0.7	NA	NA	c.1192G>A (p.Gly398Ser)	NA	NA	NA	Yes	NA	NA	NA	Seizures freedom	Never presented movement disorder	NA
391	Urbizu et al.,2010	M	9	108	NA	NA	5	60	Y	Absence	Y	Paroxysmal exercise-induced dystonia, ataxia	Y	Borderline IQ	Pathological (interictal generalized epileptiform discharges (> frontal), disorganized background activity)	NA	NA	0.4	NA	NA	c.493G>A (p.Val165Ile)	Acetazolamide, Ethosuccimide, Valproate	No	No	Yes	Yes	NA	0.5	Seizures freedom	Paroxysmal dyskinesia reduced	NA
392	Urbizu et al.,2010	M	9	108	NA	NA	5	60	Y	Absence	Y	Paroxysmal exercise-induced dystonia, ataxia	Y	Borderline IQ	Pathological (interictal generalized epileptiform discharges (> frontal), disorganized background activity)	NA	NA	0.37	NA	NA	c.493G>A (p.Val165Ile)	Acetazolamide, Ethosuccimide, Valproate	No	No	Yes	Yes	NA	0.5	Seizures freedom	Paroxysmal dyskinesia reduced	NA
393	Natsume et al. 2020	NA	NA	NA	3	36	0.16	1.92	Y	Focal, absence	NA	NA	Y	Moderate ID	Pathological (interictal generalized epileptiform discharges (> frontal), disorganized background activity)	NA	NA	0,39; 0,38	NA	NA	p.Lys38Rfs*2	NA	NA	NA	Yes	NA	NA	NA	NA	NA	NA
394	Natsume et al. 2020	NA	NA	NA	9	108	0.66	7.92	Y	Focal	NA	NA	Y	Severe ID	Normal	NA	NA	0,38; 0,37	NA	NA	c.988C>T (p.Arg330Ter)	NA	NA	NA	Yes	NA	NA	NA	NA	NA	NA
395	Natsume et al. 2020	NA	NA	NA	2	24	0.3	3.6	Y	Focal	NA	NA	Y	Severe ID	Normal	NA	NA	0,36;0,38	NA	NA	c.1279-1G>A	NA	NA	NA	No	Not performed	Not performed	NA	NA	NA	NA
396	Natsume et al. 2020	NA	NA	NA	14	168	0.01	0.12	Y	Focal	NA	NA	Y	Severe ID	Pathological (slowing, focal spikes)	NA	NA	0,34;0,38	NA	NA	c.835C>T (p.Gln279Ter)	NA	NA	NA	Yes	NA	NA	NA	NA	NA	NA
397	Natsume et al. 2020	NA	NA	NA	21	252	2.08	24.96	Y	Focal, absence	NA	NA	Y	Severe ID	Normal	NA	NA	0.43	NA	NA	p.Arg400Lfs*110	NA	NA	NA	No	Not performed	Not performed	NA	NA	NA	NA
398	Natsume et al. 2020	NA	NA	NA	13	156	0.16	1.92	Y	Focal, absence	NA	NA	Y	Moderate ID	Pathological (irregular posterior dominant rhythm)	NA	NA	0,35;033	NA	NA	c.988C>T (p.Arg330Ter)	NA	NA	NA	No	Not performed	Not performed	NA	NA	NA	NA
399	Angeli et al,2022	M	2	24	NA	NA	2	24	Y	Generalized tonic-clonic	Y	Ataxia	Y	Global developmental delay	Normal	2.1	NA	0.44	Normal	NA	c.258_261del (p.Phe86LeufsTer11)	NA	NA	NA	Yes	Yes	NA	NA	Seizure freedom	Movement disorder disappeared	NA
400	Yasser et al,2015	M	5	60	NA	NA	0.58	7	Y	Atonic	Y	Dystonia, dysatria, abnormal eye movements	Y	Language disorder	NA	2.22	NA	0.57	0.56	NA	c.1344_1347del (p.Tyr449SerfsTer58)	Valproate	Yes	No	NA	NA	NA	NA	NA	NA	NA
401	Barthold et al.,2023	F	NA	NA	1	12	NA	NA	Y	Absence	Y	Dystonia, ataxia, abnormal eye movements	N	None (IQ 105)	NA	NA	NA	0.36	NA	NA	c.679+2T>G	NA	NA	NA	Yes	Yes	NA	NA	Seizure freedom	NA	NA
402	Barthold et al.,2023	F	NA	NA	8.5	102	NA	NA	Y	Absence, generalized seizures, focal seizure	Y	Dystonia, hypotonia, ataxia, paroxysmal exercise-induced dyskinesia, hemiplegia	Y	Severe ID (IQ 40)	NA	NA	NA	0.39	NA	NA	c1199C>T	NA	NA	NA	Yes	Yes (cognition)	NA	NA	Seizures persistence	NA	Cognitive improvement
403	Barthold et al.,2023	F	NA	NA	3	36	NA	N	N	None	Y	Dystonia, ataxia, paroxysmal exercise-induced dyskinesia	N	Borderline IQ (IQ 83)	NA	NA	NA	0.39	NA	NA	c.458G>T (p.Arg153Leu)	NA	NA	NA	Yes	NA	NA	NA	Never epiletic	NA	NA
404	Barthold et al.,2023	F	NA	NA	3	36	NA	N	N	None	Y	Dystonia, ataxia, paroxysmal exercise-induced dyskinesia	N	Bordeline IQ (IQ 80)	NA	NA	NA	0.37	NA	NA	c.458G>T (p.Arg153Leu)	NA	NA	NA	Yes	NA	NA	NA	Never epiletic	NA	NA
405	Barthold et al.,2023	F	NA	NA	2.5	29	NA	NA	Y	Focal	Y	Dystonia, hypotonia, ataxia, paroxysmal exercise-induced dyskinesia, abnormal eye movements, myoclonus	Y	Mild ID (IQ 56)	NA	NA	NA	0.33	NA	NA	c.31C>A (p.Arg11Ser)	NA	NA	NA	Yes	Yes	NA	NA	Seizure freedom	NA	Cognitive improvement
406	Barthold et al.,2023	F	NA	NA	3.8	44	NA	NA	Y	Absence, focal	Y	Dystonia, ataxia, abnormal eye movements, myoclonus	Y	Mild ID (IQ 66)	NA	NA	NA	0.39	NA	NA	c.485T>G(p.(Leu162Arg)	NA	NA	NA	Yes	Yes	NA	NA	Seizure freedom	NA	Cognitive improvement
407	Barthold et al.,2023	M	NA	NA	6.6	78	NA	NA	Y	Absence, focal	Y	Dystonia, spasticity, ataxia	Y	Moderate ID (IQ 43)	NA	NA	NA	0.37	NA	NA	c.138_141dup (p.Trp48AspfsTer42)	NA	NA	NA	Yes	Yes (epilepsy)	NA	NA	Seizure freedom	NA	No cognitive improvement
408	Cappuccio et al, 2017	M	11	132	NA	NA	2.5	30	Y	Focal	Y	Paroxysmal exercise-induced dyskinesia	N	Bordeline IQ (IQ 82)	NA	NA	NA	0.51	NA	NA	c.667C>T (p.Arg223Trp)	Oxcarbamazepine	NA	NA	Yes	NA	NA	NA	NA	NA	NA
409	Cappuccio et al, 2017; Mauri et al., 2022	F	2	23	NA	NA	0.75	9	Y	Myoclonic atonic	N	None	Y	Moderate ID (IQ 50)	NA	NA	NA	0.37	NA	NA	p.Arg249Alafs131x	None	NA	NA	Yes	NA	NA	NA	NA	NA	NA
410	Cappuccio et al, 2017	F	7	84	NA	NA	0.5	6	Y	Myoclonic	N	None	Y	Mild ID (IQ 55)	NA	NA	NA	0.36	NA	NA	p.Leu124TrpfsX12	Clobazam	NA	NA	Yes	NA	NA	NA	NA	NA	NA
411	Cappuccio et al, 2017	F	13	156	NA	NA	2	24	Y	Absence	Y	Paroxysmal exercise-induced dyskinesia	N	Borderline IQ	NA	NA	NA	0.42	NA	NA	c.884C>T ( p.Thr295Met)	Valproate, Ethosuximide	NA	NA	Yes	NA	NA	NA	NA	NA	NA
412	Cappuccio et al, 2017	M	19	228	NA	NA	1.5	17	Y	Myoclonic atonic	N	None	Y	Mild ID (IQ 50)	NA	NA	NA	0.39	NA	NA	p.Arg223Thr	Levetiracetam, Valproate	NA	NA	Yes	NA	NA	NA	NA	NA	NA
413	Cappuccio et al, 2017	M	0	NA	NA	NA	0.025	0.3	Y	Focal	N	None	NA	NA	NA	NA	NA	0.32	NA	NA	c.457C>G (p.Arg153Gly)	Levetiracetam	NA	NA	NA	NA	NA	NA	NA	NA	NA
414	Fujii T et al, 2009	F	10	NA	NA	NA	0.41	5	Y	Generalized tonic-clonic, akinetic	Y	Ataxia	NA	NA	Pathological (generalized discharges)	1.72	NA	0.4	1	NA	c.884C>T ( p.Thr295Met)	Carbamazepine, Zonisamide	No	NA	Yes	Yes	NA	NA	Seizure persistence	Movement disorder disappeared	NA
415	Fujii T et al, 2009	M	2	24	NA	NA	0.25	3	Y	Tonic	Y	Ataxia	Y	Global developmental delay	NA	1.83	NA	0.34	1.02	NA	c.997C>T (p.Arg333Trp)	Phenobarbital	NA	Yes	Yes	Yes	NA	NA	Seizure persistence	Movement disorder disappeared	NA
416	Fujii T et al, 2009	M	29	348	NA	NA	0.66	8	Y	Generalized tonic-clonic	Y	Ataxia, Tremor	Y	Global developmental delay	Pathological	2.11	NA	NA	NA	NA	c.1034_1035insCAGCAGCTGTCT (p.Ala345_Gly346insSerSerCysLeu)	Phenytoin	Yes	NA	Yes	NA	NA	NA	NA	Movement disorder disappeared	NA
417	Qingqing et al., 2021	M	9	108	NA	NA	3	36	Y	Atipical absence	Y	Paroxysmal hypokinesia	NA	NA	Normal	2.6	NA	0.48	NA	NA	c.73C>T ( p.Gln25Ter)	Valproate	Yes	NA	Yes	Yes	NA	NA	Seizure freedom	Movement disorder disappeared	NA
418	Ito et al., 2005	M	11.9	142.8	NA	NA	0.16	2	Y	Myoclonic jerks	Y	Ataxia, dysmetria, pyramidal signs	Y	Global developmental delay	Pathological (slow waking background)	1,72; 1,44; 1,72	NA	0,3; NA; 0,3	0.54	NA	c.84C>A (p.Tyr28*)	Valproate	No	NA	Yes	Yes	NA	0.42	Seizure control	NA	Cognitive improvement
419	Klepper et al., 2005	F	9.11	119	NA	NA	6.41	77	Y	NA	Y	Hypotonia, ataxia, dystonia	Y	ID	Pathological (focal discharges)	2.11	1,44 – 2,28	0.36	0.87	0.7 – 2.40	c.680-1G>C	NA	NA	NA	Yes	Yes	NA	2.1	Seizure freedom	Movement disorder improved	No clear improvment
420	Klepper et al., 2005	F	12.11	155	NA	NA	0.58	7	Y	NA	Y	Hypotonia, ataxia	Y	ID	Pathological (generalized and focal discharges)	1.72	1,44 – 2,28	0.32	1.1	0.7 – 2.40	c.635G>A (p.Arg212His)	NA	NA	NA	Yes	Yes	NA	2.3	Seizure freedom	Movement disorder improved	No clear improvment
421	Klepper et al., 2005	F	2.11	35	NA	NA	0.41	5	Y	NA	Y	Hypotonia	Y	ID	Normal	1.72	1,44 – 2,28	0.36	1.1	0.7 – 2.40	c.81_92dupCTACAACATGG; (p.Gly27_tyr28insLeuGlnHisTrp)	Ethosuximide	Yes (ethosuximide+ KD)	NA	Yes	Yes	NA	2.4	Seizure frequency decreased	Movement disorder improved	No clear improvment
422	Klepper et al., 2005	M	4	48	NA	NA	0.25	3	Y	NA	Y	Hypotonia	Y	ID	Normal	1.94	1,44 – 2,28	0.43	2.4	0.7 – 2.40	c.101A>G (p.Asn34Ser)	NA	NA	NA	Yes	Yes	NA	3.9	Seizure freedom	Movement disorder improved	No clear improvment
423	Klepper et al., 2005	F	9.1	109	NA	NA	0.41	5	Y	NA	N	NA	Y	ID	Pathological (generalized discharges)	1.83	1,44 – 2,28	0.38	1.3	0.7 – 2.40	c.227dup (p.Met77HisfsTer12)	Valproate, Lamotrigine	No	NA	Yes	Incompliance	NA	3.9	Seizures persistence	Never presented movement disorder	No clear improvment
424	Klepper et al., 2005	F	18.7	224.4	NA	NA	0.2	2.5	Y	NA	Y	Ataxia, spasticity	Y	ID	Pathological (generalized and focal discharges 2,5Hz)	1.94	1,44 – 2,28	0.43	0.7	0.7 – 2.40	c.1185del (p.Phe395LeufsTer113)	NA	NA	NA	Yes	Yes	NA	4.4	Seizure freedom	Movement disorder improved	No clear improvment
425	Klepper et al., 2005	F	9.2	110	NA	NA	0.25	3	Y	NA	Y	Hypotonia, ataxia, dystonia	Y	ID	Pathological (generalized and focal discharges 2,5Hz)	1.8	1,44 – 2,28	0.41	1.1	0.7 – 2.40	c.371_381dup (p.Ile128TrpfsTer12)	Ethosuximide	Yes (ethosuximide+ KD)	NA	Yes	Yes	NA	4.75	Seizure frequency decreased	Movement disorder improved	No clear improvment
426	Kraoua et al.,2015	M	6	72	NA	NA	NA	NA	N	None	Y	Ataxia	Y	Mild ID, language disorder	Normal	1.7	2,7-4,0	0.35	Normal	NA	c.966del (p.Val323CysfsTer17)	None	Not treated	Not treated	Yes	Yes	NA	1	Never presented epilepsy	Movement disorders persisted	NA
427	Messana et al., 2019	F	6	0.6	NA	NA	4.8	56	Y	Generalized tonic-clonic, absence	Y	Dysarthria, ataxia, spasticity	Y	Mild ID (IQ:55)	Pathological (generalized and focal discharges)	1.72	2.78–3.89	0.26	NA	NA	c.109dup (p.Gln37ProfsTer52)	Valproate, Ethosuximide	Yes	NA	Yes	Yes	NA	0.83	Seizure freedom	Movement disorder improved	NA
428	Roulet-Perez et al, 2008	F	10.5	126	10	120	0.33	4	Y	Myoclonic jerks, absence	N	NA	Y	Mild ID	Pathological (generalized discharges, focal discharges)	1.9	<2,2	0.42	1.1	1,1-1,8	c.635G>A (p.Arg212His)	Valproate, Ethosuximide, Clobazam	Yes (symptoms alleviated only partly with clobazam)	NA	Yes	Yes	NA	0.25	Seizure frequency decreased	Never presented movement disorder	Cognitive improvement
429	Sen et al., 2015	F	1.5	18	NA	NA	0.25	3	Y	Absence, tonic, atonic	Y	Dystonia, hypotonia, ataxia	Y	Global developmental delay	Pathological (generalized discharges)	1.56	2,5-4,4	NA	NA	NA	In-frame deletion	Lamotrigine	Yes (lamotrigine improved developmental gains)	NA	Yes	Yes	NA	NA	Seizure freedom	Movement disorder improved	Language improvement
430	Yapici et al., 2022	M	7	84	NA	NA	2.5	30	N	None	Y	Ataxia, choreatheosis	Y	Mild ID	Normal	2	NA	NA	NA	NA	c.1199G>A (p.Arg400His)	Valproate, Phenobarbital	No	NA	Yes	Yes	NA	NA	Never presented epilepsy	Movement disorder improved	Improved of alertness and concentration
431	Zanaboni et al., 2021	NA	6.1	73.2	4.91	59	2	24	Y	NA	Y	Dysarthria	N	Borderline IQ	NA	NA	NA	0.37	NA	NA	DeletionExones1_10	NA	NA	NA	Yes	Yes	NA	6	NA	NA	NA
432	Zanaboni et al., 2021	NA	15.4	184.8	6.25	75	2.16	26	Y	NA	Y	Dysarthria	Y	Moderate ID	NA	NA	NA	0.34	NA	NA	Deletion 1p34.2	NA	NA	NA	Yes	Yes	NA	8	NA	NA	NA
433	Zanaboni et al., 2021	NA	4.6	55.2	2	24	NA	NA	Y	NA	Y	NA	N	Normal ID	NA	NA	NA	0.27	NA	NA	Truncatin Y366X	NA	NA	NA	Yes	Yes	NA	3	NA	NA	NA
434	Zanaboni et al., 2021	NA	11.2	134.4	6.6	79	5	60	Y	NA	Y	NA	N	Borderline IQ	NA	NA	NA	0.35	NA	NA	c.101A>G (p.Asn34Ser)	NA	NA	NA	Yes	Yes	NA	7	NA	NA	NA
435	Zanaboni et al., 2021	NA	11.4	136.8	7.91	95	1	12	Y	NA	Y	NA	Y	Mild ID	NA	NA	NA	0.43	NA	NA	Frameshift L486fs	NA	NA	NA	Yes	Yes	NA	NA	NA	NA	NA
436	Zanaboni et al., 2021	NA	7.11	85	5.75	69	1	12	Y	NA	Y	NA	N	Borderline IQ	NA	NA	NA	0.37	NA	NA	Missense G17R	NA	NA	NA	Yes	Yes	NA	2	NA	NA	NA
437	Leen et al.,2014	F	21	252	10	0.83	0.25	3	Y	Absence, generalized tonic-clonic	Y	Dysarthria, ataxia, paroxysmal exercise-induced dyskinesia, pyramidal signs	Y	Mild ID	NA	1.9	NA	0.58	0.92	NA	c.790dup (p.Arg264ProfsTer117)	None	Not treated	Not treated	Yes	Yes	NA	NA	Seizure frequency decreased	Movement disorders persisted	Mild cognitive improvement
438	Leen et al.,2014	F	21	252	9	0.75	4	48	Y	Generalized myoclonic, focal	Y	Spasticity, ataxia, paroxysmal exercise-induced dyskinesia, hemiplegic attacks	Y	Mild ID	NA	1.9	NA	0.3	1.1	NA	c.1A>G; (p.Met1?)	None	Not treated	Not treated	Yes	Yes	NA	NA	Seizure freedom	Movement disorder improved	Mild cognitive improvement
439	Leen et al.,2014	F	24	288	10	0.83	2	24	Y	Myoclonic	Y	Dysarthria, ataxia, paroxysmal exercise-induced dyskinesia, pyramidal signs	Y	Mild ID	NA	1.9	NA	0.29	1	NA	c.272G>A (p.Gly91Asp)	Oxcarbazepine	Yes (oxcarbazepine)	NA	Yes	Yes	NA	NA	Seizure freedom	Movement disorders persisted	Mild cognitive improvement
440	Leen et al.,2014	M	25	300	17	1.42	0.25	3	Y	Generalized tonic-clonic, myoclonic	Y	Dysarthria	Y	Moderate ID	NA	2.1	NA	0.41	1.1	NA	c.376C>T (p.Arg126Cys)	Yes	NA	NA	Yes	Yes	NA	NA	Seizure freedom	Movement disorders persisted	Mild cognitive improvement
441	Nakamura et al., 2022	F	6.2	74.4	NA	NA	1.3	15	Y	Focal, generalized tonic-clonic	N	No	N	None	NA	NA	NA	0.41	NA	NA	c.971C>T (p.Ser324Leu)	Yes	NA	NA	Yes	Poor compliance	NA	NA	NA	NA	NA
442	Nakamura et al., 2022	M	11.7	140.4	NA	NA	1	12	Y	Generalized tonic-clonic	Y	Ataxia	N	None	NA	NA	NA	0.36	NA	NA	c.196T>A (p.Ser66Thr)	Yes	NA	NA	Yes	Yes	NA	NA	NA	NA	NA
443	Nakamura et al., 2022	F	7.6	91.2	NA	NA	0.58	7	Y	Generalized tonic	Y	Ataxia	Y	Mild ID	NA	NA	NA	0.45	NA	NA	c.377G>A (p.Arg126His)	Yes	NA	NA	Yes	Yes	NA	NA	NA	NA	NA
444	Nakamura et al., 2022	M	17.4	208.8	NA	NA	1	12	Y	Focal	Y	Ataxia, hyperkinesia, dystonia	Y	Mild ID	NA	NA	NA	0.37	NA	NA	c.971C>T (p.Ser324Leu)	Yes	NA	NA	No	NA	NA	NA	NA	NA	NA
445	Nakamura et al., 2022	F	4.2	50.4	NA	NA	1	12	N	None	N	NA	Y	Mild ID	NA	NA	NA	0.42	NA	NA	c.971C>T (p.Ser324Leu)	None	Not treated	Not treated	Yes	Poor compliance	NA	NA	NA	NA	NA
446	Nakamura et al., 2022	M	23.11	277.32	NA	NA	0.66	8	Y	Myoclonic	Y	Ataxia, spasticity, dystonia, hemifacial spasm	Y	Moderate ID	NA	NA	NA	0.45	NA	NA	c.1199G>A (p.Arg400His)	Yes	NA	NA	Yes	Yes	NA	NA	NA	NA	NA
447	Nakamura et al., 2022	M	10.11	121.32	NA	NA	0.25	3	Y	Generalized tonic-clonic, atypical absences	Y	Ataxia	Y	Severe ID	NA	NA	NA	0.36	NA	NA	c.997C>T (p.Arg333Trp)	Yes	NA	NA	No	Not performed	NA	NA	NA	NA	NA
448	Nakamura et al., 2022	M	9.8	117.6	NA	NA	0.16	2	Y	Myoclonic	Y	Ataxia, spasticity, myoclonus, chorea	Y	Severe ID	NA	NA	NA	0.42	NA	NA	c.458G>A (p.Arg153His)	Yes	NA	NA	Yes	Yes	NA	NA	NA	NA	NA
449	Nakamura et al., 2022	M	23.11	277.32	NA	NA	0.33	4	Y	Myoclonic, absence, atypical absence	Y	Ataxia, spasticity, dystonia	Y	Severe ID	NA	NA	NA	0.3	NA	NA	c.745dup (p.Arg249ProfsTer132)	Yes	NA	NA	Yes	Yes	NA	NA	NA	NA	NA
450	Nakamura et al., 2022	M	19.1	229.2	NA	NA	0.33	4	Y	Absence, atypical absence	Y	Ataxia, spasticity, dystonia	Y	Severe ID	NA	NA	NA	0.36	NA	NA	c.988C>T (p.Arg330Ter)	Yes	NA	NA	Yes	Yes	NA	NA	NA	NA	NA
451	Nakamura et al., 2022	M	30.5	366	NA	NA	0.16	2	Y	Myoclonic, focal, generalized tonic-clonic	Y	Ataxia,spasticity, dystonia, myoclonus, choreoathetosis	Y	Severe ID	NA	NA	NA	0.3	NA	NA	c.84C > G (p.Tyr28X)	Yes	NA	NA	Yes	Ineffective	NA	NA	NA	NA	NA
452	Nakamura et al., 2022	M	4.8	57.6	NA	NA	0.33	4	Y	Myoclonic	Y	Ataxia	Y	Severe ID	NA	NA	NA	0.33	NA	NA	del (1)(p34.3p34.1)	Yes	NA	NA	Yes	Yes	NA	NA	NA	NA	NA
453	Wang et al., 2022	M	6.9	82.8	NA	NA	1	12	Y	Focal	Y	NA	NA	NA	Normal	2	<2,2	0.37	NA	NA	c.1198C>T (p.Arg400Cys)	Levetiracetam,Valproate	NA	NA	Yes	Yes	NA	1.33	Seizure freedom	NA	NA
454	Wang et al., 2022	M	10.9	130.8	NA	NA	8.2	98.4	Y	Myoclonic	Y	Paroxysmal dyskinesia	NA	NA	Pathological	2	<2,2	0.35	NA	NA	c.410C>T (p.Thr137Ile)	Levetiracetam,Valproate	NA	NA	Yes	Yes	NA	1.33	Seizure freedom	NA	NA
455	Wang et al., 2022	M	7.7	92.4	NA	NA	6	72	Y	Myoclonic	N	NA	NA	NA	Pathological	2	<2,2	0.44	NA	NA	c.410C>T (p.Thr137Ile)	Levetiracetam,Valproate	NA	NA	Yes	Yes	NA	1.33	Seizure freedom	NA	NA
456	Wang et al., 2022	M	10.3	123.6	NA	NA	1	12	Y	Clonic	N	NA	NA	NA	Normal	2	<2,2	0.36	NA	NA	c.377G>A (p.Arg126His)	Levetiracetam,Valproate,Oxcarbazepine	NA	NA	Yes	Yes	NA	1.33	Seizure freedom	NA	NA
457	Wang et al., 2022	M	1.9	22.8	NA	NA	0.3	3.6	Y	Tonic	N	NA	Y	Global development delay	Normal	NA	<2,2	NA	NA	NA	c.4del (p.Glu2SerfsTer7)	Phenobarbital	NA	NA	Yes	Yes	NA	1.33	Seizure freedom	NA	NA
458	Wang et al., 2022	F	2.7	32.4	NA	NA	0.08	0.9	Y	Focal	N	NA	Y	ID	Normal	NA	<2,2	NA	NA	NA	c.245_246del (p.Ser82CysfsTer6)	Levetiracetam	NA	NA	Yes	Yes	NA	1.33	Seizure freedom	NA	NA
459	Alter et al., 2014	M	0.6	7.2	NA	NA	0.2	2.5	Y	Myoclonic jerks	Y	Ataxia, hypotonia, tremor, paroxysmal dyskinesia	Y	Moderate ID	NA	1.89	NA	0.33	NA	NA	Null allele	Clonazepam, Phenobarbital	NA	NA	Yes	Yes (stopped for compliance problems)	No	12.3	Seizure freedom	NA	NA
460	Alter et al., 2014	F	2.3	27.6	NA	NA	<2	<24	Y	Generalized tonic-clonic	Y	Motor tics, paroxysmal dyskinesia, spasticity, dystonia, dysarthria	NA	NA	Normal	1.39	NA	0.27	NA	NA	c.1346_1359del (p.Tyr449Ter)	Valproate, Carbamazepine	No	NA	Yes	Yes	Yes	21.8	Seizure freedom	NA	NA
461	Alter et al., 2014	M	4.2	50.4	NA	NA	<2	<24	NA	NA	NA	NA	NA	NA	NA	1.89	NA	0.35	NA	NA	c.197C>T ( p.Ser66Phe)	NA	NA	NA	Yes	NA	NA	6	Seizure freedom	NA	NA
462	Alter et al., 2014	M	7.3	87.6	NA	NA	<2	<24	NA	NA	NA	NA	NA	NA	NA	1.5	NA	0.32	NA	NA	c.972+1G>T	NA	NA	NA	Yes	NA	NA	8	Seizure freedom	NA	NA
463	Alter et al., 2014	M	0.1	1.2	NA	NA	<2	<24	NA	NA	NA	NA	NA	NA	NA	1.78	NA	0.33	NA	NA	678T>G, 679G>A, 679+ 1delTACGGGCATG	NA	NA	NA	Yes	NA	NA	15.1	Seizure freedom	NA	NA
464	Alter et al., 2014	M	8.8	105.6	NA	NA	<2	<24	NA	NA	NA	NA	NA	NA	NA	1.89	NA	0.4	NA	NA	c.997C>T (p.Arg333Trp)	NA	NA	NA	Yes	NA	NA	0.3	Seizure freedom	NA	NA
465	Alter et al., 2014	M	16.8	201.6	NA	NA	<2	<24	NA	NA	NA	NA	NA	NA	NA	2.11	NA	0.39	NA	NA	c.377G>A (p.Arg126His)	NA	NA	NA	Yes	NA	NA	0	Seizure freedom	NA	NA
466	Alter et al., 2014	M	8.2	98.4	NA	NA	<2	<24	NA	NA	NA	NA	NA	NA	NA	1.67	NA	0.37	NA	NA	c.1189C>T (p.Gln397Ter)	NA	NA	NA	Yes	NA	NA	10.6	Seizure freedom	NA	NA
467	Alter et al., 2014	M	5.5	66	NA	NA	<2	<24	NA	NA	NA	NA	NA	NA	NA	1.94	NA	NA	NA	NA	c.1216_1220del (p.Val406ArgfsTer47)	NA	NA	NA	Yes	NA	NA	12.5	Seizure freedom	NA	NA
468	Alter et al., 2014	M	0.3	3.6	NA	NA	<2	<24	NA	NA	NA	NA	NA	NA	NA	1.67	NA	0.35	NA	NA	c.388G>A (p.Gly130Ser)	NA	NA	NA	Yes	NA	NA	9.6	Seizure freedom	NA	NA
469	Alter et al., 2014	F	4.7	56.5	NA	NA	<2	<24	NA	NA	NA	NA	NA	NA	NA	1.78	NA	0.36	NA	NA	c.385_387del (p.Ile129del)	NA	NA	NA	Yes	NA	NA	9.2	Seizure freedom	NA	NA
470	Alter et al., 2014	M	6.2	74.4	NA	NA	<2	<24	NA	NA	NA	NA	NA	NA	NA	2	NA	0.41	NA	NA	c.457C>T (p.Arg153Cys)	NA	NA	NA	Yes	NA	NA	8.8	Seizure freedom	NA	NA
471	Sánchez-Lijarci et al., 2022	NA	11	132	1	12	NA	NA	Y	NA	NA	NA	Y	Global developmental delay	NA	1.78	NA	0.4	0.5	NA	chr1:42477481-44170170del	NA	NA	NA	NA	NA	NA	NA	NA	NA	NA
472	Sánchez-Lijarci et al., 2022	NA	17	204	NA	NA	NA	NA	Y	Atonic	Y	Paroxysmal dyskinesia	NA	NA	Pathological	2.06	NA	0.41	1.6	NA	c.505_507del (p.Leu169del)	NA	NA	NA	NA	NA	NA	NA	NA	NA	NA
473	Sánchez-Lijarci et al., 2022	NA	27	324	17	204	NA	NA	NA	NA	Y	Paroxysmal dyskinesia	NA	NA	NA	2.11	NA	0.4	0.63	NA	c.823G>A (p.Ala275Thr)	NA	NA	NA	NA	NA	NA	NA	NA	NA	NA
474	Sánchez-Lijarci et al., 2022	NA	14	168	7	84	NA	NA	Y	Absence	NA	NA	NA	NA	NA	2.33	NA	0.46	0.5	NA	c.1232A>G (p.Asn411Ser)	NA	NA	NA	NA	NA	NA	NA	NA	NA	NA
475	Sánchez-Lijarci et al., 2022	NA	13	156	NA	NA	NA	NA	Y	Focal	Y	Tremor, ataxia, culmsiness	Y	Global developmental delay	NA	1.56	NA	0.35	NA	NA	c.1097_1100del (p.Tyr366*)	NA	NA	NA	NA	NA	NA	NA	NA	NA	NA
476	Sánchez-Lijarci et al., 2022	NA	10	120	NA	NA	NA	NA	Y	Generalized myoclonic	Y	Dystonia, culmsiness	Y	Global developmental delay	NA	2.11	NA	0.42	NA	NA	c.103G>A (p.Ala35Thr)	NA	NA	NA	NA	NA	NA	NA	NA	NA	NA
477	Sánchez-Lijarci et al., 2022	NA	3	36	0.41	5	NA	NA	Y	Abnormal ocular movements	Y	Paroxysmal eye movements, abnormal head movements	Y	Global developmental delay	NA	1.72	NA	0.32	0.61	NA	c.-107G>A	NA	NA	NA	NA	NA	NA	NA	NA	NA	NA
478	Sánchez-Lijarci et al., 2022	NA	27	324	13	156	NA	NA	Y	NA	NA	NA	Y	ID	NA	1.78	NA	0.38	0.39	NA	c.524G>T (p.Gly175Val)	NA	NA	NA	NA	NA	NA	NA	NA	NA	NA
479	Sánchez-Lijarci et al., 2022	NA	8	96	3	36	NA	NA	Y	Abnormal ocular movements	Y	Abnormal ocular movements, ataxia	Y	Global developmental delay	NA	1.78	NA	NA	NA	NA	c.485T>G(p.(Leu162Arg)	NA	NA	NA	NA	NA	NA	NA	NA	NA	NA
480	Sánchez-Lijarci et al., 2022	NA	24	288	13	156	NA	NA	Y	Absence	Y	Ataxia, spasticity	Y	Global developmental delay	NA	1.89	NA	0.39	0.56	NA	c.18+2T>G	NA	NA	NA	NA	NA	NA	NA	NA	NA	NA
481	Sánchez-Lijarci et al., 2022	NA	22	264	11	132	NA	NA	Y	Atypical absence	Y	Dystonia, dysarthria	Y	Language disorder	NA	2.22	NA	0.42	0.56	NA	c.988G>A (p.Arg333Gln)	NA	NA	NA	NA	NA	NA	NA	NA	NA	NA
482	Sánchez-Lijarci et al., 2022	NA	13	156	8	96	NA	NA	Y	Atypical absence	Y	Ataxia, paroxysmal dyskinesia	NA	NA	NA	2.28	NA	0.5	NA	NA	c.140C>T (p.Thr47Ile)	NA	NA	NA	NA	NA	NA	NA	NA	NA	NA
483	Sánchez-Lijarci et al., 2022	NA	8	96	2	24	NA	NA	NA	NA	Y	Ataxia, dyskinesia	Y	Global developmental delay	NA	1.39	NA	0.27	NA	NA	c.1265dup p. (Gln423Profs*32)	NA	NA	NA	NA	NA	NA	NA	NA	NA	NA
484	Sánchez-Lijarci et al., 2022	NA	11	132	5	60	NA	NA	Y	NA	NA	NA	Y	Global developmental delay	NA	1.78	NA	0.32	0.5	NA	c.805C>T (p.Arg269Cys)	NA	NA	NA	NA	NA	NA	NA	NA	NA	NA
485	Sánchez-Lijarci et al., 2022	NA	11	132	6	72	NA	NA	NA	NA	Y	Paroxysmal dyskinesia, culmsiness	Y	Language disorder, ID	NA	2.17	NA	0.41	NA	NA	c.1114A>T (p.Ile372Phe)	NA	NA	NA	NA	NA	NA	NA	NA	NA	NA
486	Sánchez-Lijarci et al., 2022	NA	12	144	7	84	NA	NA	NA	NA	Y	Paroxysmal dyskinesia	Y	Global developmental delay	NA	1.94	NA	0.39	NA	NA	c.64G>C (p.Gly22Arg)	NA	NA	NA	NA	NA	NA	NA	NA	NA	NA
487	Sánchez-Lijarci et al., 2022	NA	6	72	0.33	4	NA	NA	NA	NA	NA	NA	NA	NA	NA	2.33	NA	0.38	0.48	NA	c.1387A>C (p.Ile463Leu)	NA	NA	NA	NA	NA	NA	NA	NA	NA	NA
488	Sánchez-Lijarci et al., 2022	NA	26	312	6	72	NA	NA	NA	NA	NA	NA	NA	NA	NA	1.5	NA	0.22	0.46	NA	c.101A>G (p.Asn34Ser)	NA	NA	NA	NA	NA	NA	NA	NA	NA	NA
489	Sánchez-Lijarci et al., 2022	NA	7	84	2	24	NA	NA	Y	Atypical absence	Y	Abnormal ocular movements	Y	Global developmental delay	NA	1.61	NA	0.3	NA	NA	c.680-1G>C	NA	NA	NA	NA	NA	NA	NA	NA	NA	NA
490	Sánchez-Lijarci et al., 2022	NA	21	252	5	60	NA	NA	Y	Absence	Y	Paroxysmal dyskinesia, myoclonus, ataxia, pyramidal signs, dystonia, dysarthria	Y	ID	NA	1.89	NA	0.4	0.33	NA	c.1057_1058dup (p.Ala354Serfs*3)	NA	NA	NA	NA	NA	NA	NA	NA	NA	NA
491	Sánchez-Lijarci et al., 2022	NA	10	120	8	96	NA	NA	Y	Absence, myoclonic	Y	Culmsiness	Y	Global developmental delay	NA	1.61	NA	0.36	NA	NA	c.457C>T (p.Arg153Cys)	NA	NA	NA	NA	NA	NA	NA	NA	NA	NA
492	Sánchez-Lijarci et al., 2022	NA	14	168	11	132	NA	NA	Y	Generalized myoclonic	Y	Paroxysmal dyskinesia	Y	ID, autism spectrum disorder	NA	1.89	NA	NA	0.56	NA	c.457C>T (p.Arg153Cys)	NA	NA	NA	NA	NA	NA	NA	NA	NA	NA
493	Hung et al., 2020	M	NA	NA	NA	NA	0.16	2	Y	Myoclonic jerks	NA	NA	NA	NA	Pathological (generalized discharges)	1.33	NA	0.25	0.52	NA	c.679+1G > T	Phenobarbital, Levetiracetam	NA	Yes	Yes	Yes	NA	NA	Seizure freedom	NA	NA
494	Peters et al., 2022	F	NA	NA	9	108	NA	NA	Y	NA	Y	NA	Y	ID	NA	2	2,6-3,8	0.37	1.09	1,17-1,85	c.457C>T (p.Arg153Cys)	None	NA	NA	No	NA		NA	NA	NA	NA
495	Peters et al., 2022	F	NA	NA	1	12	NA	NA	Y	NA	Y	NA	Y	ID	NA	1.9	2,6-3,8	0.37	0.968	1,09-1,80	c.493G>A (p.Val165Ile)	None	NA	NA	No	Not performed	Not performed	NA	NA	NA	NA
496	Peters et al., 2022	F	NA	NA	20	240	NA	NA	Y	NA	Y	NA	Y	ID	NA	2.1	2,2-3,4	0.39	0.89	1-2,2	c.632C>A (p.Pro211His)	Valproate	NA	NA	No	Not performed	Not performed	NA	NA	NA	NA
497	Peters et al., 2022	F	NA	NA	17	204	NA	NA	Y	NA	Y	NA	Y	ID	NA	2.4	2,2-3,5	0.46	0.77	1-2,2	c.632C>A (p.Pro211His)	None	NA	NA	No	Not performed	Not performed	NA	NA	NA	NA
498	Peters et al., 2022	F	NA	NA	13	156	NA	NA	NA	NA	NA	NA	NA	NA	NA	1.8	2,2-3,6	NA	0.81	1-2,3	c.524G>T (p.Gly175Val)	Carbamazepine	NA	NA	No	Not performed	Not performed	NA	NA	NA	NA
499	Peters et al., 2022	M	NA	NA	11	132	NA	NA	Y	NA	Y	NA	Y	ID	NA	2.2	2,2-3,7	0.42	1.1	1-2,4	c.998G>A (p.Arg333Gln)	None	NA	NA	No	Not performed	Not performed	NA	NA	NA	NA
500	Peters et al., 2022	M	NA	NA	5	60	NA	NA	Y	NA	Y	NA	Y	ID	NA	1.5	2,2-3,8	0.4	0.8	1-2,5	c.277C>T (p.Arg93Trp)	Valproate	NA	NA	No	Not performed	Not performed	NA	NA	NA	NA
501	Peters et al., 2022	M	NA	NA	6	72	NA	NA	Y	NA	Y	NA	Y	ID	NA	1.1	2,6-3,8	NA	0.541	1,170-1,85	Missense NA	None	NA	NA	No	Not performed	Not performed	NA	NA	NA	NA
502	Peters et al., 2022	M	NA	NA	7	84	NA	NA	Y	NA	Y	NA	Y	ID	NA	2.4	2,6-3,8	0.5	1.21	1,170-1,86	c.940G>A (p.Gly314Ser)	None	NA	NA	No	Not performed	Not performed	NA	NA	NA	NA
503	Peters et al., 2022	F	NA	NA	10	120	NA	NA	Y	NA	Y	NA	Y	ID	NA	2.3	2,7-3,9	0.42	1.31	1,260-1,99	c.1390G>C (p.Ala464Pro)	None	NA	NA	Yes	NA	NA	NA	NA	NA	NA
504	Peters et al., 2022	M	NA	NA	8	96	NA	NA	Y	NA	Y	NA	Y	ID	NA	2	2,7-4	0.29	1.83	1,2-2,1	c.998G>A (p.Arg333Gln)	Valproate	NA	NA	No	Not performed	Not performed	NA	NA	NA	NA
505	Peters et al., 2022	F	NA	NA	6	72	NA	NA	N	None	Y	Paroxysmal dyskinesia	N	None	NA	2.1	2,6-3,8	0.4	1.21	1,17-1,85	c.26C>T (p.Thr9Met)	None	NA	NA	No	Not performed	Not performed	NA	NA	NA	NA
506	Mauri et al., 2022	F	2	24	NA	NA	0.25	3	Y	Focal, epileptic spasms	N	None	Y	Severe ID	Pathological (Slow background slowing, focal discharges, epileptic encephalopathy)	NA	NA	0.37	NA	NA	c.114+1G > A	NA	NA	NA	Yes	NA	NA	NA	NA	NA	NA
507	Mauri et al., 2022	F	8	96	NA	NA	0.5	6	Y	Generalized tonic-clonic	Y	Paroxysmal dyskinesia	Y	Severe ID	Pathological (Slow background slowing, focal discharges, epileptic encephalopathy)	NA	NA	0.39	NA	NA	c.224G > A p.Gly75Glu	NA	NA	NA	Yes	NA	NA	NA	NA	NA	NA
508	Mauri et al., 2022	M	11	132	NA	NA	11	132	N	None	Y	Paroxysmal exercise-induced dyskinesia	Y	Severe ID	NA	NA	NA	0.3	NA	NA	c.275+3A > T	NA	NA	NA	No	Not performed	Not performed	NA	NA	NA	NA
509	Mauri et al., 2022	F	10	120	NA	NA	0.41	5	Y	Myoclonic	Y	NA	Y	Severe ID	Pathological (Slow background slowing, generalized discharges)	NA	NA	0.36	NA	NA	c.370delC p.Leu124Trpfs*12	NA	NA	NA	No	Not performed	Not performed	NA	NA	NA	NA
510	Mauri et al., 2022	F	7	84	NA	NA	2	24	Y	Myoclonic absence, absence, dyscognitive seizures	Y	Paroxysmal exercise-induced dyskinesia	Y	Severe ID	Pathological (Slow background slowing, generalized discharges, focal discharges)	NA	NA	0.34	NA	NA	c.376C > T p.Arg126Cys	NA	NA	NA	Yes	NA	NA	NA	NA	NA	NA
511	Mauri et al., 2022	F	NA	NA	NA	NA	1	12	Y	Dyscognitive, generalized tonic-clonic, absence	Y	NA	N	None	Pathological (Slow background slowing, focal discharges,generalized dicharges)	NA	NA	0.39	NA	NA	c.457C > T p.Arg153Cys	NA	NA	NA	No	Not performed	Not performed	NA	NA	NA	NA
512	Mauri et al., 2022	M	2	24	NA	NA	1.25	15	Y	Myoclonic absence	Y	NA	Y	Mild ID	Pathological (Generalized discharges)	NA	NA	0.39	NA	NA	c.667C > T p.Arg223Trp	NA	NA	NA	Yes	NA	NA	NA	NA	NA	NA
513	Mauri et al., 2022	F	7	84	NA	NA	0.33	4	Y	Myoclonic, absence	Y	NA	Y	Severe ID	Pathological (Generalized discharges)	NA	NA	0.43	NA	NA	c.847C > A p.Gln283Lys	NA	NA	NA	Yes	NA	NA	NA	NA	NA	NA
514	Mauri et al., 2022	F	2	24	NA	NA	1.6	20	Y	Absence	Y	NA	Y	Moderate ID	Pathological (Generalized discharges)	NA	NA	0.31	NA	NA	c.979_991dup p.Ala331Glyfs*54	NA	NA	NA	Yes	NA	NA	NA	NA	NA	NA
515	Mauri et al., 2022	M	4	48	NA	NA	NA	NA	N	None	N	None	Y	Mild ID	Normal	NA	NA	0.41	NA	NA	c.988C > T p.Arg330*	NA	NA	NA	Yes	NA	NA	NA	NA	NA	NA
516	Mauri et al., 2022	M	4	48	NA	NA	2	24	N	None	Y	Paroxysmal dyskinesia	Y	Severe ID	Normal	NA	NA	0.32	NA	NA	c.997C > T p.Arg333Trp	NA	NA	NA	Yes	NA	NA	NA	NA	NA	NA
517	Mauri et al., 2022	F	1	12	NA	NA	0.16	2	Y	Focal	Y	Paroxysmal dyskinesia	Y	Mild ID	Normal	NA	NA	0.4	NA	NA	c.1006delC p.Leu336Cysfs*4	NA	NA	NA	Yes	NA	NA	NA	NA	NA	NA
518	Mauri et al., 2022	F	3	36	NA	NA	3	36	Y	Generalized tonic-clonic	Y	Paroxysmal dyskinesia	Y	Severe ID	NA	NA	NA	0.38	NA	NA	c.1129G > C p.Ala377Pro	NA	NA	NA	Yes	NA	NA	NA	NA	NA	NA
519	Mauri et al., 2022	M	0.75	9	NA	NA	0.33	4	Y	Focal	N	None	Y	Moderate ID	Pathological (focal discharges)	NA	NA	0.37	NA	NA	c.1363A > G p.Thr455Ala	NA	NA	NA	Yes	NA	NA	NA	NA	NA	NA
520	Mauri et al., 2022	M	NA	NA	NA	NA	4	48	Y	Complex febrile	Y	Paroxysmal exercise-induced dyskinesia	Y	Severe ID	Pathological (focal discharges)	NA	NA	0.51	NA	NA	c.1372C > T p.Arg458Trp	NA	NA	NA	No	NA	NA	NA	NA	NA	NA
521	Mauri et al., 2022	M	5	60	NA	NA	0.83	10	Y	Focal, generalized tonic-clonic	Y	Paroxysmal exercise-induced dyskinesia	Y	Mild ID	Pathological (Generalized discharges)	NA	NA	0.37	NA	NA	c.1458_1459insT p.Gly487Trpfs*3	NA	NA	NA	Yes	NA	NA	NA	NA	NA	NA
522	Takahashi et al., 2020	F	NA	NA	11	132	1	12	Y	Generalized tonic-clonic, focal, absence	Y	Ataxia	Y	Mild ID	NA	1.1	NA	0.21	NA	NA	c.1A > G p.(Met1?)	NA	NA	NA	NA	NA	NA	NA	NA	NA	NA
523	Takahashi et al., 2020	F	NA	NA	3.6	44	0.91	11	Y	Generalized tonic-clonic myotonic	Y	Ataxia, paroxysmal exercise-induced dyskinesia	N	Borderline IQ	NA	1.6	NA	0.32	NA	NA	c.88_106dup19 p.(Pro36Hisfs)	NA	NA	NA	NA	NA	NA	NA	NA	NA	NA
524	Takahashi et al., 2020	F	NA	NA	4	48	NA	NA	N	None	Y	Ataxia	N	Mild ID	NA	1.7	NA	0.3	NA	NA	c.101A > G p.(Asn34Ser)	NA	NA	NA	NA	NA	NA	NA	NA	NA	NA
525	Takahashi et al., 2020	M	NA	NA	2.25	27	0.91	11	Y	Generalized tonic-clonic	Y	Ataxia	N	Mild ID	NA	1.8	NA	0.35	NA	NA	c.109C > T p.(Gln37*)	NA	NA	NA	NA	NA	NA	NA	NA	NA	NA
526	Takahashi et al., 2020	F	NA	NA	29	348	0.91	11	Y	Generalized tonic-clonic	Y	Ataxia	Y	Moderate ID	NA	2.2	NA	0.44	NA	NA	c.124_126delGAG p.(Glu42del)	NA	NA	NA	NA	NA	NA	NA	NA	NA	NA
527	Takahashi et al., 2020	M	NA	NA	8.5	102	7	85	Y	Generalized tonic-clonic	Y	Ataxia	N	Borderline IQ	NA	1.7	NA	0.36	NA	NA	c.196 T > A p.(Ser66Thr)	NA	NA	NA	NA	NA	NA	NA	NA	NA	NA
528	Takahashi et al., 2020	M	NA	NA	4.75	57	0.08	1	Y	Generalized tonic-clonic	Y	Ataxia, spasticity	Y	Mild ID	NA	1.3	NA	0.32	NA	NA	c.223G > A p.(Gly75Arg)	NA	NA	NA	NA	NA	NA	NA	NA	NA	NA
529	Takahashi et al., 2020	M	NA	NA	6.5	78	1.41	17	Y	Generalized tonic-clonic, absence	Y	Ataxia	Y	Mild ID	NA	1.8	NA	0.33	NA	NA	c.272G > A p.(Gly91Asp)	NA	NA	NA	NA	NA	NA	NA	NA	NA	NA
530	Takahashi et al., 2020	M	NA	NA	6	72	1.75	21	Y	Focal	Y	Ataxia	Y	Mild ID	NA	1.9	NA	0.34	NA	NA	c.376C > T p.(Arg126Cys)	NA	NA	NA	NA	NA	NA	NA	NA	NA	NA
531	Takahashi et al., 2020	F	NA	NA	5.5	66	2.41	29	Y	Focal	Y	Ataxia, spasticity	Y	Mild ID	NA	1.7	NA	0.34	NA	NA	c.396C > G p.(Tyr132*)	NA	NA	NA	NA	NA	NA	NA	NA	NA	NA
532	Takahashi et al., 2020	F	NA	NA	4.5	54	1.91	23	Y	Generalized tonic-clonic, absence	Y	Ataxia, spasticity, dystonia	Y	Mild ID	NA	1.6	NA	0.33	NA	NA	c.448_466del p.(Thr150Trpfs)	NA	NA	NA	NA	NA	NA	NA	NA	NA	NA
533	Takahashi et al., 2020	M	NA	NA	14.58	175	1.75	21	Y	Atonic, absence	Y	Ataxia, spasticity, dystonia	Y	Severe ID	NA	2.3	NA	0.31	NA	NA	c.579delC p.(Phe194Serfs)	NA	NA	NA	NA	NA	NA	NA	NA	NA	NA
534	Takahashi et al., 2020	M	NA	NA	29	348	3	36	Y	Absence	Y	Paroxysmal exercise-induced dyskinesia	N	Borderlien OQ	NA	2.7	NA	0.49	NA	NA	c.620G > C p.(Cys207Tyr)	NA	NA	NA	NA	NA	NA	NA	NA	NA	NA
535	Takahashi et al., 2020	M	NA	NA	6.5	78	0.25	3	Y	Atonic, generalized tonic-clonic	Y	Ataxia, spasticity, dystonia	Y	Severe ID	NA	1.5	NA	0.31	NA	NA	c.902_903insC p.(Val303Glyfs)	NA	NA	NA	NA	NA	NA	NA	NA	NA	NA
536	Takahashi et al., 2020	M	NA	NA	7	84	0.58	7	Y	Atonic, clonic	Y	Ataxia, spasticity, dystonia	Y	Severe ID	NA	1.8	NA	0.36	NA	NA	c.988C > T p.(Arg330*)	NA	NA	NA	NA	NA	NA	NA	NA	NA	NA
537	Takahashi et al., 2020	M	NA	NA	30.6	368	3	36	Y	Generalized tonic-clonic, absence	Y	Paroxysmal non-kinesigenic dyskinesia	Y	Moderate ID	NA	1.9	NA	0.44	NA	NA	c.988C > T p.(Arg330*)	NA	NA	NA	NA	NA	NA	NA	NA	NA	NA
538	Takahashi et al., 2020	M	NA	NA	20.8	250	1.75	21	N	None	Y	Paroxysmal non-kinesigenic dyskinesia	Y	Moderate ID	NA	2	NA	0.4	NA	NA	c.988C > T p.(Arg330*)	NA	NA	NA	NA	NA	NA	NA	NA	NA	NA
539	Takahashi et al., 2020	F	NA	NA	4.58	55	1.08	13	Y	Myotonic, generalized tonic-clonic	Y	Ataxia, spasticity, dystonia	Y	Moderate ID	NA	1.7	NA	0.34	NA	NA	c.997C > T p.(Arg333Trp)	NA	NA	NA	NA	NA	NA	NA	NA	NA	NA
540	Takahashi et al., 2020	F	NA	NA	10	120	1.41	17	Y	Absence, focal	Y	Ataxia	Y	Mild ID	NA	1.8	NA	0.35	NA	NA	c.997C > T p.(Arg333Trp)	NA	NA	NA	NA	NA	NA	NA	NA	NA	NA
541	Takahashi et al., 2020	F	NA	NA	19	228	0.58	7	Y	Myotonic	Y	Ataxia	Y	Severe ID	NA	2	NA	0.43	NA	NA	c.997C > T p.(Arg333Trp)	NA	NA	NA	NA	NA	NA	NA	NA	NA	NA
542	Takahashi et al., 2020	F	NA	NA	5	60	0.25	3	Y	Myotonic, generalized tonic-clonic	Y	Ataxia	Y	Mild ID	NA	1.3	NA	0.28	NA	NA	c.1206delT p.(Ala403Profs)	NA	NA	NA	NA	NA	NA	NA	NA	NA	NA
543	Takahashi et al., 2020	M	NA	NA	12	144	2	24	Y	Myotonic, absence	Y	Ataxia, spasticity, dystonia	Y	Moderate ID	NA	2.3	NA	0.45	NA	NA	c.1199G > A p.(Arg400His)	NA	NA	NA	NA	NA	NA	NA	NA	NA	NA
544	Takahashi et al., 2020	F	NA	NA	3	36	0.66	8	Y	Absence	Y	Ataxia	Y	Mild ID	NA	1.6	NA	0.33	NA	NA	large deletion	NA	NA	NA	NA	NA	NA	NA	NA	NA	NA
545	Takahashi et al., 2020	M	NA	NA	7.41	89	2.83	34	Y	Focal	Y	Ataxia, spasticity, paroxysmal kinesigenic and non-kinesigenic dyskinesia	Y	Mild ID	NA	1.9	NA	0.37	NA	NA	c.971C > T p.(Ser324Leu)	NA	NA	NA	NA	NA	NA	NA	NA	NA	NA
546	Takahashi et al., 2020	F	NA	NA	0.41	5	1.5	18	Y	Focal, generalized tonic-clonic, absence	Y	Ataxia	N	None	NA	2.1	NA	0.41	NA	NA	c.971C > T p.(Ser324Leu)	NA	NA	NA	NA	NA	NA	NA	NA	NA	NA
547	Takahashi et al., 2020	F	NA	NA	0.16	2	NA	NA	N	None	Y	Spasticity	Y	Mild ID	NA	2.2	NA	0.42	NA	NA	c.971C > T p.(Ser324Leu)	NA	NA	NA	NA	NA	NA	NA	NA	NA	NA
548	Takahashi et al., 2020	M	NA	NA	0.25	3	0.25	3	Y	Focal, generalized tonic-clonic	N	None	Y	Moderate ID	NA	1.4	NA	0.27	NA	NA	c.1303dupA p.(Ile435Asnfs)	NA	NA	NA	NA	NA	NA	NA	NA	NA	NA
549	Kolic et al., 2021	M	1.32	11	NA	NA	0.33	4	Y	Mioclonic jerks	y	Head nodding	Y	Impaired gross motor development, slightly impaired hand function (no pincer grasp developed)	Normal interictal EEG; Ictal EEG:short generalized spike-wave discharge, followed by diffuse slowing	2	NA	0.4	0.9	NA	full coding sequence deletion	Levetiracetam	NA	NA	Yes	Yes	No	2	Seizure freedom	no head movements	Normal motor, verbal, and social skills for age
550	Thouin et al., 2015	M	19	228	NA	NA	3	36	Y	Absence, generalized tonic-clonic	Y	Dyspraxia, hypotonia	Y	Fine motor development	1. Pathological (slow background activity, focal discharges) 2. Normal (postprandial)	2.4	NA	0.47	NA	NA	δF379	Valproate, lamotrigine, ethosuximide	Yes (partial control)	NA	No	Not performed	Not performed	NA	NA	NA	NA
551	Mongin et al.,2016	F	18	216	NA	NA	1.5	18	Y	Generalized	Y	Paroxysmal exercise-induced dyskinesia, ataxia	Y	ID, ADHD	NA	NA	NA	0.54	NA	NA	c.940GRA/pGly314Ser	NA	NA	NA	NA	NA	NA	NA	NA	NA	NA
552	Chenouard et al., 2014	M	6	72	NA	NA	0.5	6	Y	Abnormal eyes movements, atonic	Y	Buccofacial dyspraxia	NA	NA	Pathological (paroxystic epileptiform discharges and generalized discharge with intermittent light)	2	NA	0.44	NA	NA	c.349A>T (p.Lys117X), de novo	Y	No	NA	Yes	Yes	NA	NA	Seizure frequency decreased	Motor development	NA
553	Larsen et al., 2015	NA	NA	NA	NA	NA	0.33	4	Y	Absence	Y	Ataxia, hypotonia	Y	Moderate ID	Pathological (spike-wave paroxysms)	NA	NA	0.31	NA	NA	c.17del, p.K6Rfs*3	NA	NA	NA	Yes	Yes	NA	NA	Seizures freedom	NA	NA
554	Larsen et al., 2015	NA	NA	NA	NA	NA	0.05	0.6	Y	Focal	Y	Hypotonia	Y	Mild ID	Pathological (generalized spike-wave paroxysms)	NA	NA	0.4	NA	NA	c.679+25_680-43del	NA	NA	NA	Yes	Yes	NA	NA	Seizures freedom	NA	NA
555	Yildirim et al., 2021	F	NA	NA	3	NA	0.41	5	Y	NA	Y	NA	Y	Mild global developmental delay	Pathological (rare high amplitude spike and spike-wave discharges in bilateral frontal regions)	NA	NA	0.35	Normal	NA	c.389G>A (p.G130D) (p.Gly130Asp)	Phenobarbital, levetiracetam, valproic acid, pyridoxine	NA	NA	Yes	Yes	NA	NA	Seizure freedom	Slightly improved ataxic gait	Slightly improved language skills
556	Yildirim et al., 2021	M	NA	NA	15	180	0.5	6	Y	NA	Y	NA	Y	Severe global developmental delay	Pathological (high amplitude spike and spike-wave discharges in left parieto-occipital regions and generalized background slowing)	NA	NA	0.4	Normal	NA	Microdeletion on 1p34.2 (15.6 kb)	Carbamazepine, valproate, clonazepam	NA	NA	Yes	Yes	NA	NA	Seizure freedom	Slightly improved ataxic and spastic gait	Slightly improved language skills and behavioral disturbances
557	Roubergue et al., 2011	F	20	132	NA	NA	7.6	91.2	Y	NA	Y	Tremor, paroxysmal exercise-induced dyskinesia	Y	Learning disability	NA	2.5	2,7-4,9	0.57	1.2	NA	Heterozygous Thr137Ala missense mutation	None	NA	NA	No	Not performed	Not performed	9	NA	Movement disorder improved	NA
558	Lankford et al., 2012	F	6	71.9	6	71.9	0.5	6	Y	Focal, atonic, generalized tonic-clonic	Y	Ataxia, hypotonia	Y	Language disorder	NA	1.5	<2,2	0.32	NA	NA	Heterozygous IVS2- 2A>C	Topiramate, levetiracetam, ethosuximide	No	NA	Yes	Yes	NA	NA	NA	Movement disorder improved	Language improvement
559	Overweg-Plandsoen et al., 2003	M	6	71.9	6	71.9	NA	NA	N	None	Y	Abnormal ocular movements, dysarthria, ataxia, pyramiudal signs, dystonia	Y	Global developmental delay (IQ=62), ADHD, visuomotor disturbances	NA	1.6	2,5-4,0	0.31	0.91	<2	heterozygous missense mutation, N34I, Silent substitutions GCT(Ala15)>GCC(Ala)(+/-); CCG(Pro133)>CCA(Pro)(+/-) and GAT(Asp476)>GAC(Asp)( +/ + )	None	No	No	Yes	Yes	abdominal discomfort	NA	NA	Movement disorder improved	NA
560	Chow et al., 2015	M	4	48	NA	NA	0.25	3	Y	Myoclonic jerks	N	None	Y	Global developmental delay	Normal	1.5	NA	0.36	1.22	NA	Arr[hg19] 1p34.2p34.1(43,108,058-45,074,819)x1; heterozygous deletion 1p34.1 to 1p34.2 region with a size of at least 1.97Mb	Valproate, lamotrigine	Yes (Valproate)	NA	Yes	Yes	NA	NA	Seizure freedom	NA	Slow improvement in development
561	Di Vito et al., 2017	M	20	132	14	168	0.66	8	Y	Generalized tonic-clonic, absence, myoclonic	Y	NA	Y	Moderate ID	NA	NA	NA	<45%	Normal	NA	Heterozygous in-frame nucleotidic deletion (c.130_135del; p.Tyr44_Asn45del)	Valproate, carbamazepine, phenobarbital, levetiracetam, lamotrigine	No	Yes	Yes	Poor compliance	NA	NA	Seizures persistence (daily)	NA	NA
562	Di Vito et al., 2017	M	24	288	21	252	0.5	6	Y	Tonic	Y	Dystonia	Y	Severe ID	NA	NA	NA	0.45	Normal	NA	Novel nucleotide insertion (c.342_343insA) (p.Leu115Thrfs*6).	Valproate, clonazepam, lamotrigine	Yes (seizure control and mild cognitive impairment with VPS, CZP; seizure freedom with VPA, LGT	NA	No	Not performed	Not performed	NA	NA	NA	NA
