# Supplementary material for: The diagnostic and prognostic role of cerebrospinal fluid biomarkers in glucose transporter 1 deficiency: a systematic review
Source: Eur J Pediatr. 2024 Jul 2;183(9):3665–78. doi: 10.1007/s00431-024-05657-6 (PMC11322378; doi:10.1007/s00431-024-05657-6)
Supplement: Supplementary file 2 — Supplementary file2 (XLSX 41 KB) [file 431_2024_5657_MOESM2_ESM.xlsx]

## Sheet: Valutazione varianti
HGVS (NM_006516.4)	Exon	dbSNP	Franklin Classification (Automatic)	Clinvar	Uniprot	Revel	MetaLR	SpiceAi	Grch37/hg19
c.377 G>T ->p.Arg126Leu	4	rs80359816	Franklin ACMG Classification Likely Pathogenic (PP3PM2PM5PM1PP2PP5)	Pathogenic (without assertion criteria)	VAR_013184 Pathogenic		Deleterious	Exon 4	chr1-43396436 C>A
c.377 G>T ->p.Arg126Leu	4	rs80359816	Franklin ACMG Classification Likely Pathogenic (PP3PM2PM5PM1PP2PP5)	Pathogenic (without assertion criteria)	VAR_013184 Pathogenic		Deleterious	Exon 4	chr1-43396436 C>A
NA - Deletion
c.734A>C (p.Lys245Thr)	6		VUS PM2PM1PP2			Uncertain	Deleterious (Low)		Chr1-43395397 T>G
c.971C>T (p.Ser324Leu)	7	rs796053253	Likely Pathogenic PP3PM2PM5PM1PS4PP2PP5	Pathogenic/Likely pathogenic​ (2 stars)	VAR_065219 Pathogenic	Deleterious (Strong)	Deleterious		chr1-43394882 G>A
c.988C>T (p.Arg330*)	8	rs80359826	Pathogenic PVS1PS2PM2PP5	Pathogenic (2 stars)					chr1-43394689 G>A
c.742_743del p.Arg249Alafs*131	6		Pathogenic PVS1PM2PS4PP5	Pathogenic (2 stars)					chr1-43395387 ACT>A
p.Ile193Ilefs*36
c.84C>A/c.84C>G p.Tyr28*	2		Likely Pathogenic PVS1PM2						chr1-43408927 G>C/G>T
del 1p34.2-p34.3 involving SLC2A1
c.1167C>A p.Phe389Leu	9		VUS PM2PM1PP2			Uncertain	Benign (Low)		chr1-43393387 G>T
c.52G>C (p.Gly18Arg)	2		VUS PM2PP3PP2			Deleterious (Supporting)	Deleterious (Low)		chr1-43408959 C>G
c.940G>A (p.Gly314Ser)	7	rs121909739	Likely Pathogenic PM2PM5PM1PS4PP3PP2PP5	Pathogenic (2 stars)	VAR_054764 Pathogenic	Deleterious (Moderate)	Deleterious (Low)		chr1-43394913 C>T
c.2T>C (p.Met1Thr, p.Met1?)	1	rs1553157935	Likely Pathogenic PS1PM2PS4PVS1PP5	Pathogenic/Likely pathogenic​ (2 stars)		Uncertain	Benign (Low)		chr1-43424321 A>G
c.388G>A (p.Gly130Ser)	4	rs80359819	Pathogenic PS2PP3PM2PM5PM1PP2PP5	Pathogenic (2 stars)	VAR_054758 Pathogenic	Deleterious (Strong)	Deleterious		chr1-43396425 C>T
c.884C>T (p.Thr295Met)	7	rs80359823	Likely Pathogenic PM2PM5PM1PS4PP3PP2PP5	Pathogenic (2 stars)	VAR_054763 Pathogenic	Deleterious (Moderate)	Deleterious		chr1-43394969 G>A
p.Gly286Hisfs*94
del 1p34.2-p34.1
p.Lys183Glnfs*54
c.880T>C (p.Ser294Pro)	7		Likely Pathogenic PM2PM5PM1PP3PP2			Deleterious (Moderate)	Deleterious		chr1-43394973 A>G
c.425T>A (p.Met142Lys)	4		Likely PathogenicPP3PM2PM5PM1PP2			Deleterious (Strong)	Deleterious		chr1-43396388 A>T
p.Ser313Thrfs*23
c.34C>T (p.Leu12Phe)	2		VUS PM2PP3PP2			Deleterious (Supporting)	Deleterious (Low)		chr1-43408959 C>G
p.Met96Cysfs*2
c.52G>C p.Gly18Arg	2		VUS PM2PP3PP2			Deleterious (Supporting)	Deleterious (Low)		chr1-43408959 C>G
NA - Deletion
c.844C>T (p.Gln282*)	6	rs1057521066	Pathogenic PVS1PS2PM2PP5	Pathogenic (2 stars)					chr1-43395287 G>A
c.823G>A (p.Ala275Thr)	6	rs121909740	Likely Pathogenic PM2PM1PS4PP3PP2PP5	Pathogenic (2 stars)	VAR_054761 Pathogenic	Deleterious (Moderate)	Deleterious (Low)		chr1-43395308 C>T
c.940G>A (p.Gly314Ser)	7	rs121909739	Likely Pathogenic PM2PM5PM1PS4PP3PP2PP5PS2PM2PP5	Pathogenic (2 stars)	VAR_054764 Pathogenic	Deleterious (Moderate)	Deleterious (Low)		chr1-43394913 C>T
c.982G>T (p.Val328Leu)	8	rs796053255	Likely Pathogenic PM2PM1PS4PP3PP2PP5	Likely pathogenic​ (1 star)		Deleterious (Supporting)	Benign (Low)		chr1-43394695 C>A
c.929C>A (p.Thr310Asn)	7		Likely Pathogenic PM2PM5PM1PP3PP2			Deleterious (Moderate)	Deleterious (Low)		chr1-43394924 G>T
c.457C>T (p.Arg153Cys)	4		Likely Pathogenic PM2PM5PM1PP3PP2PP5			Deleterious (Moderate)	Deleterious		chr1-43396356 G>A
c.823G>A (p.Ala275Thr)	6	rs121909740		Pathogenic (2 stars)	VAR_054761 Pathogenic	Deleterious (Moderate)	Deleterious (Low)		chr1-43395308 C>T
c.121G>T (p.Glu41*)	3								chr1-43396871 C>A
c.376C>T (p.Arg126Cys)	4	rs80359818	Pathogenic PS2PP3PM2PM5PM1PP2PS3PP5	Pathogenic/Likely pathogenic​ (2 stars)	VAR_054757 Pathogenic	Deleterious (Strong)	Deleterious		chr1-43396437 G>A
c.929_930insGGATACC (p.Ile311Aspfs*72)	7		Likely Pathogenic PVS1PM2						chr1-43394923 G>GGGTATCC
c.971C>T (p.Ser324Leu)	7	rs796053253	Likely Pathogenic PP3PM2PM5PM1PS4PP2PP5	Pathogenic/Likely pathogenic​ (2 stars)	VAR_065219 Pathogenic	Deleterious (Strong)	Deleterious		chr1-43394882 G>A
c.971C>T (p.Ser324Leu)	7	rs796053253	Likely Pathogenic PP3PM2PM5PM1PS4PP2PP5	Pathogenic/Likely pathogenic​ (2 stars)	VAR_065219 Pathogenic	Deleterious (Strong)	Deleterious		chr1-43394882 G>A
c.668G>C (p.Arg223Pro)	5	rs397514564	Likely Pathogenic PM2PM5PM1PP2	Risk factor (0 stars)	VAR_065215 Pathogenic	Uncertain	Benign (Low)		chr1-43395555 C>G
c.400G>A (p.Gly134Ser)	4	rs1057518953	Likely Pathogenic PP3PM2PM5PM1PS4PP2PP5	Pathogenic/Likely pathogenic​ (2 stars)		Deleterious (Strong)	Deleterious		chr1-43396413 C>T
c.997C>T (p.Arg333Trp)	8	rs80359825	Likely Pathogenic PM2PM5PM1PS4PP3PP2PP5	Pathogenic/Likely pathogenic​ (2 stars)	VAR_013286 Pathogenic	Deleterious (Moderate)	Deleterious		chr1-43394680 G>A
c.884C>T (p.Thr295Met)	7	rs80359823	Likely Pathogenic PM2PM5PM1PS4PP3PP2PP5	Pathogenic (2 stars)	VAR_054763 Pathogenic	Deleterious (Moderate)	Deleterious		chr1-43394969 G>A
c.87delC (p.Asn29Lysfs*11)	2		Likely Pathogenic PVS1PM2						chr1-43408923 TG>T
c.88A>T (p.Thr30Ser)	2		VUS PM2PP3PP2			Deleterious (Supporting)	Benign (Low)		chr1-43408923 T>A
c.436G>A (p.Glu146Lys)	4	rs80359820	Likely Pathogenic PM2PM1PS4PP3PP2PP5	Pathogenic​ (1 star)	VAR_013284 Pathogenic	Deleterious (Moderate)	Deleterious		chr1-43396377 C>T
c.377G>A (p.Arg126His)	4	rs80359816	Likely Pathogenic PP3PM2PM5PM1PS4PP2PP5	Pathogenic/Likely pathogenic​ (2 stars)	VAR_013183 Pathogenic	Deleterious (Strong)	Deleterious		chr1-43396436 C>T
c.1189C>T (p.Gln397*)	9	rs80359827	Pathogenic PVS1PM2PP5	Pathogenic (1 star)					chr1-43393365 G>A
c.278G>A (p.Arg93Gln)	4	rs80359815	Likely Pathogenic PM2PM5PM1PS4PP3PP2PP5	Conflicting interpretations of pathogenicity​ Pathogenic/Likely pathogenic/VUS		Deleterious (Supporting)	Deleterious (Low)	Splice altering / Strong	chr1-43396535 C>T
11511GT
c.197C>T (p.Ser66Phe)	3	rs80359813	Likely Pathogenic PM2PM1PP3PP2PP5		VAR_013283 Pathogenic	Deleterious (Moderate)	Deleterious		chr1-43396795 G>A
Hemizygosity
c.1148C>A (p.Pro383His)	9		Likely Pathogenic PM2PM5PM1PP3PP2			Deleterious (Supporting)	Deleterious		chr1-43393406 G>T
c.761del (p.Glu254Glyfs*86)	6		Likely Pathogenic PVS1PM2						chr1-43395369 CT>C
c.1198C>T (p.Arg400Cys)	9	rs796053263	Likely Pathogenic PM2PM5PM1PS4PP3PP2PP5	Pathogenic (2 stars)		Deleterious (Moderate)	Deleterious		chr1-43393356 G>A
Trinucleotide deletion in SLC2A1, coding for the deletion of isoleucine 435 or 436
c.1306_1308del (p.Ile436del)	10	rs864309522	Likely Pathogenic PM2PM4PS4PM1PP5	Pathogenic/Likely pathogenic​ (2 stars)					chr1-43392882 AGAT>A
c.18+2T>G	1		Likely Pathogenic PVS1PM2PP5	Pathogenic​ (1 star)				Splice-altering / Strong	chr1-43424303 A>C
1562insATCG
c.377G>A (p.Arg126His)	4	rs80359816	Likely Pathogenic PP3PM2PM5PM1PS4PP2PP5	Pathogenic/Likely pathogenic​ (2 stars)	VAR_013183 Pathogenic	Deleterious (Strong)	Deleterious		chr1-43396436 C>T
c.377G>A (p.Arg126His)	4	rs80359816	Likely Pathogenic PP3PM2PM5PM1PS4PP2PP5	Pathogenic/Likely pathogenic​ (2 stars)	VAR_013183 Pathogenic	Deleterious (Strong)	Deleterious		chr1-43396436 C>T
c.377G>A (p.Arg126His)	4	rs80359816	Likely Pathogenic PP3PM2PM5PM1PS4PP2PP5	Pathogenic/Likely pathogenic​ (2 stars)	VAR_013183 Pathogenic	Deleterious (Strong)	Deleterious		chr1-43396436 C>T
c.272G>A (p.Gly91Asp)	3	rs80359814	Likely Pathogenic PP3PM2PP2PP5	Pathogenic​ (0 stars)	VAR_013182 Pathogenic	Deleterious (Moderate)	Deleterious		chr1-43396720 C>T
c.272G>A (p.Gly91Asp)	3	rs80359814	Likely Pathogenic PP3PM2PP2PP5	Pathogenic​ (0 stars)	VAR_013182 Pathogenic	Deleterious (Moderate)	Deleterious		chr1-43396720 C>T
c.1402C>T (p.Arg468Trp)	10	rs267607059	Likely Pathogenic PM2PS4PP3PM1PP2PP5	Conflicting interpretations Pathogenic/Likely pathogenic/VUS	VAR_069080 Pathogenic	Deleterious (Moderate)	Deleterious (Low)		chr1-43392789 G>A
c.223G>T (p.Gly75Trp)	3		Likely Pathogenic PM2PM1PP3PP2			Deleterious (Moderate)	Deleterious		chr1-43396769 C>A
c.1199G>T (p.Arg400Leu)	9	rs776095655	Likely Pathogenic PM2PM5PM1PS2PP3PP2PP5	Pathogenic​ (2 stars)		Deleterious (Moderate)	Deleterious		chr1-43393355 C>A
c1457delG_1 delG SPL
c.376C>T (p.Arg126Cys)	4	rs80359818	Pathogenic PS2PP3PM2PM5PM1PP2PS3PP5	Pathogenic/Likely pathogenic​ (2 stars)	VAR_054757 Pathogenic	Deleterious (Strong)	Deleterious		chr1-43396437 G>A
c.667C>T (p.Arg223Trp)	5	rs796053248	Likely Pathogenic PM2PM1PS4PM5PP2PP5	Pathogenic​ (2 stars)	VAR_065216 Pathogenic	Uncertain	Benign (Low)		chr1-43395556 G>A
c.457C>T (p.Arg153Cys)	4		Likely Pathogenic PM2PM5PM1PP3PP2PP5			Deleterious (Moderate)	Deleterious		chr1-43396356 G>A
c.1372C>T (p.Arg458Trp)	10	rs13306758	Likely Pathogenic PM2PM5PS4PP3PM1PP2PP5	Pathogenic/Likely pathogenic​ (2 stars)	VAR_076236 Pathogenic	Deleterious (Moderate)	Deleterious		chr1-43392819 G>A
c.493G>A (p.Val165Ile)	4	rs1057520545	Likely Pathogenic PS2PM2PM1PP2PP5	Pathogenic​ (2 stars)	VAR_065212 Pathogenic	Uncertain	Benign (Low)		chr1-43396320 C>T
c.101A>G (p.Asn34Ser)	2	rs80359812	Likely Pathogenic PS2PM2PM5PP2PP5	Pathogenic (2 stars)	VAR_054756 Pathogenic	Uncertain	Benign (Low)		chr1-43408910 T>C
c.1198C>T (p.Arg400Cys)	9	rs796053263		Pathogenic (2 stars)		Deleterious (Moderate)	Deleterious		chr1-43393356 G>A
c.376C>T (p.Arg126Cys)	4	rs80359818	Pathogenic PS2PP3PM2PM5PM1PP2PS3PP5	Pathogenic/Likely pathogenic​ (2 stars)	VAR_054757 Pathogenic	Deleterious (Strong)	Deleterious		chr1-43396437 G>A
c.107C>G (p.Pro36Arg)	2		Likely Pathogenic PP3PM2PM1PM5PP2			Deleterious (Strong)	Deleterious		chr1-43408904 G>C
c.1372C>T (p.Arg458Trp)	10	rs13306758	Likely Pathogenic PM2PM5PS4PP3PM1PP2PP5	Pathogenic/Likely pathogenic​ (2 stars)	VAR_076236 Pathogenic	Deleterious (Moderate)	Deleterious		chr1-43392819 G>A
c.493G>A (p.Val165Ile)	4	rs1057520545	Likely Pathogenic PS2PM2PM1PP2PP5	Pathogenic​ (2 stars)	VAR_065212	Uncertain	Benign (Low)		chr1-43396320 C>T
1166delV
c.1166del (p.Phe389Serfs*119)	9		Likely Pathogenic PVS1PM2						chr1-43393387 GA>G
c.101A>G (p.Asn34Ser)	2	rs80359812	Likely Pathogenic PS2PM2PM5PP2PP5	Pathogenic (2 stars)	VAR_054756 Pathogenic	Uncertain	Benign (Low)		chr1-43408910 T>C
c.1199G>A (p.Arg400His)	9	rs776095655	Likely Pathogenic PM2PM5PM1PS4PP3PP2PP5	Pathogenic/Likely pathogenic​ (2 stars)		Deleterious (Moderate)	Deleterious		chr1-43393355 C>T
p.Gly153Arg
c.742_743delAG (p.Arg249Alafs*131)	6		Pathogenic PVS1PM2PS4PP5	Pathogenic 2 stars)					chr1-43395387 ACT>A
c.742_743delAG (p.Arg249Alafs*131)	6		Pathogenic PVS1PM2PS4PP5	Pathogenic 2 stars)					chr1-43395387 ACT>A
insY292
RXGRR
c.278G>A (p.Arg93Gln)	4	rs80359815	Likely Pathogenic PM2PM5PM1PS4PP3PP2PP5	Conflicting interpretations of pathogenicity​ Pathogenic/Likely pathogenic/VUS		Deleterious (Supporting)	Deleterious (Low)	Splice altering / Strong	chr1-43396535 C>T
p.Cys1108Thr
c.635G>A (p.Arg212His)	5	rs886039517	Likely Pathogenic PM2PM5PM1PS4PP3PP2PP5	Pathogenic/Likely pathogenic​ (2 stars)	VAR_065214 Patogenetic	Deleterious (Moderate)	Deleterious		chr1-43395588 C>T
c.635G>A (p.Arg212His)	5	rs886039517	Likely Pathogenic PM2PM5PM1PS4PP3PP2PP5	Pathogenic/Likely pathogenic​ (2 stars)	VAR_065214 Patogenetic	Deleterious (Moderate)	Deleterious		chr1-43395588 C>T
p.Val131Cysfs de novo
c.276-1G>A	4	rs1570593665	Pathogenic PVS1PM2PS4PP5	Pathogenic (2 stars)				Splice-altering / Strong	chr1-43396538 C>T
c.997C>T (p.Arg333Trp)	8	rs80359825	Likely Pathogenic PM2PM5PM1PS4PP3PP2PP5	Pathogenic/Likely pathogenic​ (2 stars)	VAR_013286 Pathogenic	Deleterious (Moderate)	Deleterious		chr1-43394680 G>A
c.1300T>A (p.Phe434Ile)	10		Likely Pathogenic PM2PP3PM5PM1PP2			Deleterious (Moderate)	Deleterious		chr1-43392891 A>T
c.724C>T (p.Gln242*)	6	rs794729221	Pathogenic PVS1PS2PM2PP5	Pathogenic (2 stars)					chr1-43395407 G>A
c.98T>A (p.Ile33Asn)	2		VUS PP3PM2PP2			Deleterious (Moderate)	Deleterious		chr1-43408913 A>T
c.635G>A (p.Arg212His)	5	rs886039517	Likely Pathogenic PM2PM5PM1PS4PP3PP2PP5	Pathogenic/Likely pathogenic​ (2 stars)	VAR_065214 Patogenetic	Deleterious (Moderate)	Deleterious		chr1-43395588 C>T
c.92G>A(p.Gly31Glu)	2	rs1557651185	VUS PP3PM2PP2	VUS (1 star)		Deleterious (Moderate)	Deleterious		chr1-43408919 C>T
c.476T>G (p.Leu159Arg)	4		Likely Pathogenic PM2PM1PP3PP2			Deleterious (Moderate)	Deleterious		chr1-43396337 A>C
c.643C>T (p.Leu215Phe)	5	rs1570592813	Likely Pathogenic PM2PM1PS4PP2PP5	Conflicting interpretations of pathogenicity​ Likely pathogenic/VUS (1 star)		Uncertain	Benign (Low)		chr1-43395580 G>A
c.1134_1136del (p.Phe379del)	9		Likely Pathogenic PM2PM4PM1PS4PM5PP5	Conflicting interpretations of pathogenicity​ Likely pathogenic/VUS (1 star)					chr1-43393417 AAAG>A
c.457C>T (p.Arg153Cys)	4		Likely Pathogenic PM2PM5PM1PP3PP2PP5	Pathogenic (1 stars)	VAR_054759 Pathogenic	Deleterious (Moderate)	Deleterious		chr1-43396356 G>A
c.277C>T (p.Arg93Trp)	4	rs267607061	Likely Pathogenic PM2PM5PM1PS2PP3PP2PS3PP5	Pathogenic (2 stars)	VAR_065207 Pathogenic	Deleterious (Supporting)			chr1-43396536 G>A
Deletion de novo
c.399C>A(p.Cys133*)	4		Pathogenic PVS1PM2PS4PP5	Pathogenic (2 stars)					chr1-43396414 G>T
c.377G>A (p.Arg126His)	4	rs80359816	Likely Pathogenic PP3PM2PM5PM1PS4PP2PP5	Pathogenic/Likely pathogenic​ (2 stars)	VAR_013183 Pathogenic	Deleterious (Strong)	Deleterious		chr1-43396436 C>T
Insertion of two basepairs at nt 686–687 in exon 4 resulting in a frame shift and stop-codon
c.880T>C (p.Ser294Pro)	7		Likely Pathogenic PM2PM5PM1PP3PP2			Deleterious (Moderate)	Deleterious		chr1-43394973 A>G
c.398_399delinsTT (p.Lys133Phe)	4	rs1553156161	Likely Pathogenic PM2PM1PS4PP2PP5	Likely Pathogenic (1 star)					chr1-43396414 GC>AA
He*ozygous A>G transition at mucleotide 680 of intron 5
c.240del (p.Phe81Serfs*17)	3		Likely Pathogenic PVS1PM2				chr1-43396751 AG>A
He*ozygous C>T transition at mucleotide 1176 of intron 8
c.259G>A (p.Val87Ile)	3		VUS PM2PP2	VUS (1 star)		Uncertain	Benign (Low)		chr1-43396733 C>T
p.Ile193fs
c.884C>T (p.Thr295Met)	7	rs80359823	Likely Pathogenic PM2PM5PM1PS4PP3PP2PP5	Pathogenic (2 stars)	VAR_054763 Pathogenic	Deleterious (Moderate)	Deleterious		chr1-43394969 G>A
c.884C>T (p.Thr295Met)	7	rs80359823	Likely Pathogenic PM2PM5PM1PS4PP3PP2PP5	Pathogenic (2 stars)	VAR_054763 Pathogenic	Deleterious (Moderate)	Deleterious		chr1-43394969 G>A
c.997C>T (p.Arg333Trp)	8	rs80359825	Likely Pathogenic PM2PM5PM1PS4PP3PP2PP5	Pathogenic/Likely pathogenic​ (2 stars)	VAR_013286 Pathogenic	Deleterious (Moderate)	Deleterious		chr1-43394680 G>A
c.1199G>A (p.Arg400His)	9	rs776095655	Likely Pathogenic PM2PM5PM1PS4PP3PP2PP5	Pathogenic/Likely pathogenic​ (2 stars)		Deleterious (Moderate)	Deleterious		chr1-43393355 C>T
c.997C>T (p.Arg333Trp)	8	rs80359825	Likely Pathogenic PM2PM5PM1PS4PP3PP2PP5	Pathogenic/Likely pathogenic​ (2 stars)	VAR_013286 Pathogenic	Deleterious (Moderate)	Deleterious		chr1-43394680 G>A
c.929C>T (p.Thr310Ile)	7	rs80359824	Pathogenic PS2PM2PM1PP3PP2PP5	Likely Pathogenic (2 stars)	VAR_013285 Pathogenic	Deleterious (Moderate)	Deleterious (Low)		chr1-43394924 G>A
c.460G>A (p.Gly154Arg)	4		Likely Pathogenic PM2PM1PP3PP2			Deleterious (Moderate)	Deleterious		chr1-43396353 C>T
c.884C>T (p.Thr295Met)	7	rs80359823	Likely Pathogenic PM2PM5PM1PS4PP3PP2PP5	Pathogenic (2 stars)	VAR_054763 Pathogenic	Deleterious (Moderate)	Deleterious		chr1-43394969 G>A
c.101A>G (p.Asn34Ser)	2	rs80359812	Likely Pathogenic PS2PM2PM5PP2PP5	Pathogenic (2 stars)	VAR_054756 Pathogenic	Uncertain	Benign (Low)		chr1-43408910 T>C
c.497_499delTCG (p.Val166del)	4		Likely Pathogenic PM2PM4PM1PP5	Pathogenic (1 star)					chr1-43396313 CCGA>C
c.1377dupC (p.Phe460Leufs*3) de novo	10		Likely Pathogenic PVS1PM2						chr1-43392813 A>AG
p.Arg212Cys (c.634C>T)	5	rs387907312	Likely Pathogenic PM2PM5PM1PS4PP3PP2PP5	Pathogenic (2 stars)	VAR_065213 Pathogenic	Deleterious (Moderate)	Deleterious		chr1-43395589 G>A
c.100A>T (p.Asn34Tyr)	2		Likely Pathogenic PP3PM2PM5PP2PP5		VAR_065206 Pathogenic	Deleterious (Moderate)	Deleterious (Low)		chr1-43408911 T>A
c.1145G>A (p.Gly382Asp)	9		Likely Pathogenic PM2PM1PP3PP2			Deleterious (Moderate)	Deleterious		chr1-43393409 C>T
c.286A>G (p.Met96Val)	4	rs753161833	Likely Pathogenic PM2PM5PM1PS4PP3PP2PS3PP5	Likely Pathogenic (2 stars)	VAR_065209 Pathogenic	Deleterious (Moderate)	Benign (Low)		chr1-43396527 T>C
c.985G>C (p.Glu329Gln)	8		Likely Pathogenic PM2PM5PM1PP3PP2PP5	Pathogenic (1 star)	VAR_065220 Pathohenetic	Deleterious (Moderate)	Deleterious		chr1-43394692 C>G
c.388G>A (p.Gly130Ser)	4	rs80359819	Pathogenic PS2PP3PM2PM5PM1PP2PP5	Pathogenic (2 stars)	VAR_054758 Pathogenic	Deleterious (Strong)	Deleterious		chr1-43396425 C>T
c.376C>T (p.Arg126Cys)	4	rs80359818	Pathogenic PS2PP3PM2PM5PM1PP2PS3PP5	Pathogenic/Likely pathogenic​ (2 stars)	VAR_054757 Pathogenic	Deleterious (Strong)	Deleterious		chr1-43396437 G>A
c.635G>A (p.Arg212His)	5	rs886039517	Likely Pathogenic PM2PM5PM1PS4PP3PP2PP5	Pathogenic/Likely pathogenic​ (2 stars)	VAR_065214 Patogenetic	Deleterious (Moderate)	Deleterious		chr1-43395588 C>T
p.Arg212Cys (c.634C>T)	5	rs387907312	Likely Pathogenic PM2PM5PM1PS4PP3PP2PP5	Pathogenic (2 stars)	VAR_065213 Pathogenic	Deleterious (Moderate)	Deleterious		chr1-43395589 G>A
c.884C>T (p.Thr295Met)	7	rs80359823	Likely Pathogenic PM2PM5PM1PS4PP3PP2PP5	Pathogenic (2 stars)	VAR_054763 Pathogenic	Deleterious (Moderate)	Deleterious		chr1-43394969 G>A
p.Pro485Leu (c.1454C>T)	10		Likely Pathogenic PS4PM2PP2PP5	Pathogenic (2 stars)		Uncertain	Benign (Low)		chr1-43392737 G>A
c.798_799insC ( p.Ala267Argfs*114)	6		Likely Pathogenic PVS1PM2						chr1-43395332 C>CG
c.338_352delinsTTGAG (p.Ser113Phefs*7)	4		Likely Pathogenic PVS1PM2						chr1-43396461
c.354_355insT (p.Glu120*)	4		Likely Pathogenic PVS1PM2						chr1-43396455 C>CA
c-746del; 746-747ins9
c.727G>T (p.Glu243*)	6		Likely Pathogenic PVS1PM2						chr1-43395404 C>A
c.115-1G>A	3		Likely Pathogenic PVS1PM2					Splice-altering / Strong	chr1-43396878 C>T
c.170dup (p.Pro58Alafs*31)	3		Likely Pathogenic PVS1PM2						chr1-43396821 C>CA
c.790dup (p.Arg264Profs*117)	6		Likely Pathogenic PVS1PM2						chr1-43395340 C>CG
c.505_507del (p.Leu169del)	4	rs80359832	Likely Pathogenic PM2PM4PM5PM1PS4PP5	Pathogenic (2 stars)					chr1-43396305 TGAG>T
c.32_33del (p.Arg11Profs*77)	2		Likely Pathogenic PVS1PM2						chr1-43408977 GGC>G
c.1279-1G>C	10		Likely Pathogenic PVS1PM2					Splice-altering / Strong	chr1-43392913 C>G
c.18+1G>A	1	rs80359841	Likely Pathogenic PVS1PM2PS4PP5	Pathogenic (2stars)				Splice-altering / Strong	chr1-43424304 C>T
c.18+1G>C	1		Likely Pathogenic PVS1PM2					Splice-altering / Strong	chr1-43424304 C>G
c.715_716insC (p.His239Profs*2)	6		Likely Pathogenic PVS1PM2					Uncertain	chr1-43395415 T>TG
c.3G>A (p.Met?)	1		Likely Pathogenic PS1PM2PVS1			Uncertain	Benign (Low)		chr1-43424320 C>T
c.1346_1359del (p.Tyr449*)	10		Likely Pathogenic PVS1PM2						chr1-43392831 CAGGAACTTTGAAGT>C
c.844C>T (p.Gln282*)	6	rs1057521066	Pathogenic PVS1PS2PM2PP5	Pathogenic (2 stars)					chr1-43395287 G>A
c.464C>T (p.Ala155Val)	4		Likely Pathogenic PM2PM1PP3PP2			Deleterious (Moderate)	Deleterious (Low)		chr1-43396349 G>A
c.988G>A (p.Arg333Gln)	8	rs1553155986	Likely Pathogenic PM2PM5PM1PS4PP3PP2PP5	Pathogenic/Likely pathogenic​ (2 stars)	VAR_065221 Pathogenic	Deleterious (Moderate)	Deleteriou (Low)		chr1-43394679 C>T
c.464C>T (p.Ala155Val)	4		Likely Pathogenic PM2PM1PP3PP2			Deleterious (Moderate)	Deleterious (Low)		chr1-43396349 G>A
c.667C>T (p.Arg223Trp)	5	rs796053248	Likely Pathogenic PM2PM1PS4PM5PP2PP5	Pathogenic​ (2 stars)	VAR_065216 Pathogenic	Uncertain	Benign (Low)		chr1-43395556 G>A
c.1214C>A (p.Ala405Asp)	9		Likely Pathogenic PP3PM2PM1PP2PP5		VAR_065223 Pathogenic	Deleterious (Strong)	Deleterious		chr1-43393340 G>T
c.1A>G (p.Met1?)	1		Likely Pathogenic PS1PM2PS4PVS1PP5	Pathogenic (2 stars)		Uncertain	Benign (Low)		chr1-43424322 T>C
c.305_308del ( p.Leu102Profs*20)	4		Likely Pathogenic PVS1PM2						chr1-43396504 GGCCA>G
c.988C>T (p.Arg330*)	8	rs80359826	Pathogenic PVS1PS2PM2PP5	Pathogenic (2 stars)					chr1-43394689 G>A
c.-746del	5'UTR		VUS PM2						chr1-43425066 AG>A
c.746-747ins9
c.124G>T (p.Glu42*)	3		Pathogenic PVS1PM2PP5	Pathogenic (1 star)					chr1-43396868 C>A
c.376C>T (p.Arg126Cys)	4	rs80359818	Pathogenic PS2PP3PM2PM5PM1PP2PS3PP5	Pathogenic/Likely pathogenic​ (2 stars)	VAR_054757 Pathogenic	Deleterious (Strong)	Deleterious		chr1-43396437 G>A
c.458G>A (p.Arg153His)	4	rs794727642	Likely Pathogenic PM2PM5PM1PS4PP3PP2PP5	Conflicting interpretations of pathogenicity​ Pathogenic/VUS ( 1 star)	VAR_065210 Pathogenic	Deleterious (Moderate)	Deleterious		chr1-43396355 C>T
c.376C>T (p.Arg126Cys)	4	rs80359818	Pathogenic PS2PP3PM2PM5PM1PP2PS3PP5	Pathogenic/Likely pathogenic​ (2 stars)	VAR_054757 Pathogenic	Deleterious (Strong)	Deleterious		chr1-43396437 G>A
c.277C>T (p.Arg93Trp)	4	rs267607061	Likely Pathogenic PM2PM5PM1PS2PP3PP2PS3PP5	Pathogenic (2 stars)	VAR_065207 Pathogenic	Deleterious (Supporting)			chr1-43396536 G>A
c.966_971delinsT (p.Val323Alafs*56)	7		Likely Pathogenic PVS1PM2						chr1-43394882 GACACG>A
c.864-1G>C
c.1100dup (p.Ser368Glufs*13)	9		Likely Pathogenic PVS1PM2						chr1-43393453 C>CA
c.160G>T ( p.Glu54*)	3		Likely Pathogenic PVS1PM2						chr1-43396832 C>A
c.275+1G>A	3		Pathogenic PVS1PM2PP5	Likely Pathogenic (1star)				Splice-altering / Strong	chr1-43396716 C>T
c.635G>A (p.Arg212His)	5	rs886039517	Likely Pathogenic PM2PM5PM1PS4PP3PP2PP5	Pathogenic/Likely pathogenic​ (2 stars)	VAR_065214 Patogenetic	Deleterious (Moderate)	Deleterious		chr1-43395588 C>T
c.101A>G (p.Asn34Ser)	2	rs80359812	Likely Pathogenic PS2PM2PM5PP2PP5	Pathogenic (2 stars)	VAR_054756 Pathogenic	Uncertain	Benign (Low)		chr1-43408910 T>C
c.377G>A (p.Arg126His)	4	rs80359816	Likely Pathogenic PP3PM2PM5PM1PS4PP2PP5	Pathogenic/Likely pathogenic​ (2 stars)	VAR_013183 Pathogenic	Deleterious (Strong)	Deleterious		chr1-43396436 C>T
c.388G>A (p.Gly130Ser)	4	rs80359819	Pathogenic PS2PP3PM2PM5PM1PP2PP5	Pathogenic (2 stars)	VAR_054758 Pathogenic	Deleterious (Strong)	Deleterious		chr1-43396425 C>T
c.457C>T (p.Arg153Cys)	4		Likely Pathogenic PM2PM5PM1PP3PP2PP5			Deleterious (Moderate)	Deleterious		chr1-43396356 G>A
c.997C>T (p.Arg333Trp)	8	rs80359825	Likely Pathogenic PM2PM5PM1PS4PP3PP2PP5	Pathogenic/Likely pathogenic​ (2 stars)	VAR_013286 Pathogenic	Deleterious (Moderate)	Deleterious		chr1-43394680 G>A
p.Gln379X nonsense
Insertion; 1562-1563insATCG; FS->Stop 476
Deletion; 516-517 insTTGAG,c.517-531del15 ; FS->Stop118
c.684_689del (p.Lys229_Lys230del)	6		VUS PM2PM4PM1						chr1-43395441 CTTCTTT>C
c.684_689del (p.Lys229_Lys230del)	6		VUS PM2PM4PM1						chr1-43395441 CTTCTTT>C
c.969del (p.Ser324Argfs*16)	7		Likely Pathogenic PVS1PM2						chr1-43394883 AC>A
c.971C>T (p.Ser324Leu)	7	rs796053253	Likely Pathogenic PP3PM2PM5PM1PS4PP2PS3PP1PP5	Pathogenic/Likely pathogenic​ (2 stars)	VAR_065219 Pathogenic	Deleterious (Strong)			chr1-43394882 G>A
FS->Stop338
c.1159_1160del (p.Pro387Metfs*6)	9		Likely Pathogenic PVS1PM2						chr1-43393393 TGG>T
c.1395_1399del (p.Gly466Profs*9)	10		Likely Pathogenic PVS1PM2						chr1-43392791 AAGCCG>A
c.1377delC (p.Phe460Serfs*48)	10		Likely Pathogenic PVS1PM2						chr1-43392813 AG>A
c.101A>T (p.Asn34Ile)	2	rs80359812	Likely Pathogenic PM2PM5PP3PP2PP5	Pathogenic (0 star)	VAR_054755 Pathogenic	Deleterious (Supporting)	Deleterious		chr1-43408910 T>A
c.277C>T (p.Arg93Trp)	4	rs267607061	Likely Pathogenic PM2PM5PM1PS2PP3PP2PS3PP5	Pathogenic (2 stars)	VAR_065207 Pathogenic	Deleterious (Supporting)	Deleterious		chr1-43396536 G>A
c.938C>A (p.Ser313Tyr)	7	rs794727870	Likely Pathogenic PM2PM5PM1PP2	VUS (1 star)		Uncertain	Benign (Low)		chr1-43394915 G>T
c.160G>T ( p.Glu54*)	3		Likely Pathogenic PVS1PM2						chr1-43396832 C>A
c.277C>T (p.Arg93Trp)	4	rs267607061	Likely Pathogenic PM2PM5PM1PS2PP3PP2PS3PP5	Pathogenic (2 stars)	VAR_065207 Pathogenic	Deleterious (Supporting)			chr1-43396536 G>A
945A>G; K256V missense mutation
c.377 G>T (p.Arg126Leu)	4	rs80359816	Franklin ACMG Classification Likely Pathogenic (PP3PM2PM5PM1PP2PP5)	Pathogenic (without assertion criteria)	VAR_013184 Pathogenic		Deleterious	Exon 4	chr1-43396436 C>A
c.1402C>T (p.Arg468Trp)	10	rs267607059	Likely Pathogenic PM2PS4PP3PM1PP2PP5	Conflicting interpretations Pathogenic/Likely pathogenic/VUS	VAR_069080 Pathogenic	Deleterious (Moderate)	Deleterious (Low)		chr1-43392789 G>A
c.1402C>T (p.Arg468Trp)	10	rs267607059	Likely Pathogenic PM2PS4PP3PM1PP2PP5	Conflicting interpretations Pathogenic/Likely pathogenic/VUS	VAR_069080 Pathogenic	Deleterious (Moderate)	Deleterious (Low)		chr1-43392789 G>A
c.985G>C (p.Glu329Gln)	8		Likely Pathogenic PM2PM5PM1PP3PP2PP5	Pathogenic (1 star)	VAR_065220 Pathohenetic	Deleterious (Moderate)	Deleterious		chr1-43394692 C>G
c.388G>A (p.Gly130Ser)	4	rs80359819	Pathogenic PS2PP3PM2PM5PM1PP2PP5	Pathogenic (2 stars)	VAR_054758 Pathogenic	Deleterious (Strong)	Deleterious		chr1-43396425 C>T
c.276-2A>C	4		Likely Pathogenic PVS1PM2					Splice-altering / Strong	chr1-43396539 T>G
c.277C>T (p.Arg93Trp)	4	rs267607061	Likely Pathogenic PM2PM5PM1PS2PP3PP2PS3PP5	Pathogenic (2 stars)	VAR_065207 Pathogenic	Deleterious (Supporting)			chr1-43396536 G>A
c.997C>T (p.Arg333Trp)	8	rs80359825	Likely Pathogenic PM2PM5PM1PS4PP3PP2PP5	Pathogenic/Likely pathogenic​ (2 stars)	VAR_013286 Pathogenic	Deleterious (Moderate)	Deleterious		chr1-43394680 G>A
c.805C>T (p.Arg269Cys)	6	rs200247956	VUS PP3PM2PP2BP6	VUS; Likely benign (1 star)		Deleterious (Moderate)	Deleterious		chr1-43395326 G>A
c.348del (p.Lys117Serfs*6)	4		Likely Pathogenic PVS1PM2						chr1-43396464 TG>T
p.Arg212Cys (c.634C>T)	5	rs387907312	Likely Pathogenic PM2PM5PM1PS4PP3PP2PP5	Pathogenic (2 stars)	VAR_065213 Pathogenic	Deleterious (Moderate)	Deleterious		chr1-43395589 G>A
Deletion, null allele
c.464C>T (p.Ala155Val)	4		Likely Pathogenic PM2PM1PP3PP2			Deleterious (Moderate)	Deleterious (Low)		chr1-43396349 G>A
c.1227_1230del (p.Phe409Leufs*98)	9		Likely Pathogenic PVS1PM2						chr1-43393323 TGGAG>T
c.880T>G (p.Ser294Ala)	7		Likely Pathogenic PM2PM5PM1PS4PP3PP2PP5	Likely Pathogenic (1 star)		Deleterious (Supporting)	Deleterious (Low)		chr1-43394973 A>C
c.881C>T (p.Ser294Phe)	7	rs1557645723	Likely Pathogenic PP3PM2PM5PM1PS4PP2PP5	Likely Pathogenic (1 star)		Deleterious (Strong)	Deleterious		chr1-43394972 G>A
c.506T>C (p.Leu169Pro)	4		Likely Pathogenic PM2PM1PS4PP3PP2PS3PP5	Pathogenic (1 star)		Deleterious (Moderate)	Deleterious		chr1-43396307 A>G
c.884C>T (p.Thr295Met)	7	rs80359823	Likely Pathogenic PM2PM5PM1PS4PP3PP2PP5	Pathogenic (2 stars)	VAR_054763 Pathogenic	Deleterious (Moderate)	Deleterious		chr1-43394969 G>A
c.1081dup (p.Leu361Profs*20)	9		Likely Pathogenic PVS1PM2						chr1-43393472 A>AG
p.A301fs*380
c.997C>T (p.Arg333Trp)	8	rs80359825	Likely Pathogenic PM2PM5PM1PS4PP3PP2PP5	Pathogenic/Likely pathogenic​ (2 stars)	VAR_013286 Pathogenic	Deleterious (Moderate)	Deleterious		chr1-43394680 G>A
c.907dup ( p.Val303Glyfs*78)	7	rs80359837	Pathogenic PVS1PM2PP5	Pathogenic (1 star)					chr1-43394945 A>AC
c.988C>T (p.Arg330*)	8	rs80359826	Pathogenic PVS1PS2PM2PP5	Pathogenic (2 stars)					chr1-43394689 G>A
p.Pro485Leu (c.1454C>T)	10		Likely Pathogenic PS4PM2PP2PP5	Pathogenic (2 stars)		Uncertain	Benign (Low)		chr1-43392737 G>A
c.539T>A (p.Met180Lys)	5		Pathogenic PS2PM2PM1PP3PP2PP5	Pathogenic (1 star)		Deleterious (Moderate)	Benign (Low)		chr1-43395684 A>T
1.2Mb size he*ozygous copy number loss at 1.34.2 region
c.376C>T (p.Arg126Cys)	4	rs80359818	Pathogenic PS2PP3PM2PM5PM1PP2PS3PP5	Pathogenic/Likely pathogenic​ (2 stars)	VAR_054757 Pathogenic	Deleterious (Strong)	Deleterious		chr1-43396437 G>A
c.376C>T (p.Arg126Cys)	4	rs80359818	Pathogenic PS2PP3PM2PM5PM1PP2PS3PP5	Pathogenic/Likely pathogenic​ (2 stars)	VAR_054757 Pathogenic	Deleterious (Strong)	Deleterious		chr1-43396437 G>A
c.283_284delinsAT (p.Ser95Ile)	4	rs267607060	Likely Pathogenic PM2PM1PP2PP5	Pathogenic (0 Sstars)	VAR_065208 Pathogenic				chr1-43396529 GA>AT
c.283_284delinsAT (p.Ser95Ile)	4	rs267607060	Likely Pathogenic PM2PM1PP2PP5	Pathogenic (0 Sstars)	VAR_065208 Pathogenic				chr1-43396529 GA>AT
c.283_284delinsAT (p.Ser95Ile)	4	rs267607060	Likely Pathogenic PM2PM1PP2PP5	Pathogenic (0 Sstars)	VAR_065208 Pathogenic				chr1-43396529 GA>AT
c.283_284delinsAT (p.Ser95Ile)	4	rs267607060	Likely Pathogenic PM2PM1PP2PP5	Pathogenic (0 Sstars)	VAR_065208 Pathogenic				chr1-43396529 GA>AT
c.283_284delinsAT (p.Ser95Ile)	4	rs267607060	Likely Pathogenic PM2PM1PP2PP5	Pathogenic (0 Sstars)	VAR_065208 Pathogenic				chr1-43396529 GA>AT
c.283_284delinsAT (p.Ser95Ile)	4	rs267607060	Likely Pathogenic PM2PM1PP2PP5	Pathogenic (0 Sstars)	VAR_065208 Pathogenic				chr1-43396529 GA>AT
c.283_284delinsAT (p.Ser95Ile)	4	rs267607060	Likely Pathogenic PM2PM1PP2PP5	Pathogenic (0 Sstars)	VAR_065208 Pathogenic				chr1-43396529 GA>AT
c.283_284delinsAT (p.Ser95Ile)	4	rs267607060	Likely Pathogenic PM2PM1PP2PP5	Pathogenic (0 Sstars)	VAR_065208 Pathogenic				chr1-43396529 GA>AT
c.283_284delinsAT (p.Ser95Ile)	4	rs267607060	Likely Pathogenic PM2PM1PP2PP5	Pathogenic (0 Sstars)	VAR_065208 Pathogenic				chr1-43396529 GA>AT
c.283_284delinsAT (p.Ser95Ile)	4	rs267607060	Likely Pathogenic PM2PM1PP2PP5	Pathogenic (0 Sstars)	VAR_065208 Pathogenic				chr1-43396529 GA>AT
c.283_284delinsAT (p.Ser95Ile)	4	rs267607060	Likely Pathogenic PM2PM1PP2PP5	Pathogenic (0 Sstars)	VAR_065208 Pathogenic				chr1-43396529 GA>AT
c.283_284delinsAT (p.Ser95Ile)	4	rs267607060	Likely Pathogenic PM2PM1PP2PP5	Pathogenic (0 Sstars)	VAR_065208 Pathogenic				chr1-43396529 GA>AT
c.654dup (p.Asn219Glnfs*18)	5		Likely Pathogenic PVS1PM2						chr1-43395568 T>TG
c.418G>A (p.Val140Met)	4	rs1057517822	Pathogenic PS2PM2PM5PM1PP3PP2PS3PP5	Pathogenic (2 stars)		Deleterious (Moderate)	Deleterious (Low)		chr1-43396395 C>T
c.418G>A (p.Val140Met)	4	rs1057517822	Pathogenic PS2PM2PM5PM1PP3PP2PS3PP5	Pathogenic (2 stars)		Deleterious (Moderate)	Deleterious (Low)		chr1-43396395 C>T
NA -Missense
NA -Missense
NA -Missense
NA -Frameshift
NA -Missense
NA -Insertion
NA -Insertion
NA -Missense
NA -Frameshift
NA -Missense
NA -Frameshift
NA -Missense
c.1216_1220del (p.Val406Argfs*47)	9		Likely Pathogenic PVS1PM2						chr1-43393333 TGCAAC>T
NA -Frameshift
NA -Splice site
c.144G>A (p.Trp48*)	3		Likely Pathogenic PVS1PM2						chr1-43396848 C>T
c.847C>T (p.Gln283*)	6	rs587784397	Pathogenic PVS1PS2PM2PP5	Pathogenic (2 stars)					chr1-43395284 G>A
c.376C>T (p.Arg126Cys)	4	rs80359818	Pathogenic PS2PP3PM2PM5PM1PP2PS3PP5	Pathogenic/Likely pathogenic​ (2 stars)	VAR_054757 Pathogenic	Deleterious (Strong)	Deleterious		chr1-43396437 G>A
c.968_972+3del (p.Val323Alafs*53)	7		Likely Pathogenic PVS1PM2						chr1-43394877 TCACCGACA>T
c.1312_3delACinsT
c.997C>T (p.Arg333Trp)	8	rs80359825	Likely Pathogenic PM2PM5PM1PS4PP3PP2PP5	Pathogenic/Likely pathogenic​ (2 stars)	VAR_013286 Pathogenic	Deleterious (Moderate)	Deleterious		chr1-43394680 G>A
c.902dup (p.Val303Glyfs*78)	7		Likely Pathogenic PVS1PM2						chr1-43394950 C>CG
c.679+1G>A	5		Pathogenic PVS1PM2PS4PP5	Likely Pathogenic (0 stars)				Splice-altering / Strong	chr1-43395543 C>T
c.227G>C ( p.Gly76Ala)	3		Likely Pathogenic PP3PM2PM5PM1PP2			Deleterious (Strong)	Deleterious (Low)		chr1-43396765 C>G
c.997C>T (p.Arg333Trp)	8	rs80359825	Likely Pathogenic PM2PM5PM1PS4PP3PP2PP5	Pathogenic/Likely pathogenic​ (2 stars)	VAR_013286 Pathogenic	Deleterious (Moderate)	Deleterious		chr1-43394680 G>A
p.Gly427fs (c.1279_1280ins26) frameshift
c.884C>T (p.Thr295Met)	7	rs80359823	Likely Pathogenic PM2PM5PM1PS4PP3PP2PP5	Pathogenic (2 stars)	VAR_054763 Pathogenic	Deleterious (Moderate)	Deleterious		chr1-43394969 G>A
c.376C>T (p.Arg126Cys)	4	rs80359818	Pathogenic PS2PP3PM2PM5PM1PP2PS3PP5	Pathogenic/Likely pathogenic​ (2 stars)	VAR_054757 Pathogenic	Deleterious (Strong)	Deleterious		chr1-43396437 G>A
p.Asp326Glyfs, frameshift
c.431_432del (p.Val144Glyfs*2)	4		Likely Pathogenic PVS1PM2						chr1-43396380 CCA>C
c.997C>T (p.Arg333Trp)	8	rs80359825	Likely Pathogenic PM2PM5PM1PS4PP3PP2PP5	Pathogenic/Likely pathogenic​ (2 stars)	VAR_013286 Pathogenic	Deleterious (Moderate)	Deleterious		chr1-43394680 G>A
c.1194_1198dup ( p.Arg400Leufs*110)	9		Likely Pathogenic PVS1PM2						chr1-43393355 C>CGTGGA
c.988C>T (p.Arg330*)	8	rs80359826	Pathogenic PVS1PS2PM2PP5	Pathogenic (2 stars)					chr1-43394689 G>A
c.1279-1G>A	10		Likely Pathogenic PVS1PM2					Splice-altering / Strong	chr1-43392913 C>T
c.835C>T (p.Gln279*)	6	rs1553156051	Pathogenic PVS1PM2PS4PP5	Pathogenic (2 stars)					chr1-43395296 G>A
c.988C>T (p.Arg330*)	8	rs80359826	Pathogenic PVS1PS2PM2PP5	Pathogenic (2 stars)					chr1-43394689 G>A
c.113del (p.Lys38Argfs*2)	2		Likely Pathogenic PVS1PM2						chr1-43408897 CT>C
c.1272T>A ( p.Tyr424*)	9		Likely Pathogenic PVS1PM2					Splice-altering / Strong	chr1-43393282 A>T
c.1272T>A ( p.Tyr424*)	9		Likely Pathogenic PVS1PM2					Splice-altering / Strong	chr1-43393282 A>T
c.1031T>C (p.Met344Thr)	8		VUS PP3PM2PP2			Deleterious (Moderate)	Deleterious (Low)		chr1-43394646 A>G
Ex1_8delEx9_10dup, deletion,duplication
c.823G>A (p.Ala275Thr)	6	rs121909740	Likely Pathogenic PM2PM1PS4PP3PP2PP5	Pathogenic (2 stars)	VAR_054761 Pathogenic	Deleterious (Moderate)	Deleterious (Low)		chr1-43395308 C>T
c.940G>A (p.Gly314Ser)	7	rs121909739	Likely Pathogenic PM2PM5PM1PS4PP3PP2PP5	Pathogenic (2 stars)	VAR_054764 Pathogenic	Deleterious (Moderate)	Deleterious (Low)		chr1-43394913 C>T
c.464C>T (p.Ala155Val)	4		Likely Pathogenic PM2PM1PP3PP2			Deleterious (Moderate)	Deleterious (Low)		chr1-43396349 G>A
c.41T>C ( p.Leu14Pro)	2		VUS PP3PM2PP2			Deleterious (Moderate)	Deleterious		chr1-43408970 A>G
c.517-2A>G	5		Likely Pathogenic PVS1PM2					Splice-altering / Strong	chr1-43395708 T>C
c.457C>T (p.Arg153Cys)	4		Likely Pathogenic PM2PM5PM1PP3PP2PP5			Deleterious (Moderate)	Deleterious		chr1-43396356 G>A
c.85_89 de (p.Asn29Trpfs*58)	2		Likely Pathogenic PVS1PM2						chr1-43408921 AGTGTT>A
c.692T>C (p.Leu231Pro)	6		Likely Pathogenic PM2PS4PP3PM1PP2PP5	Likely Pathogenic (1 star)		Deleterious (Moderate)	Deleterious		chr1-43395439 A>G
c.26C>T (p.Thr9Met )	2	rs1570601100	VUS PP3PM2PP2	VUS (2 stars)		Deleterious (Moderate)	Deleterious		chr1-43408985 G>A
c.274C>T (p.Arg92Trp)	3	rs202060209	Pathogenic PP1PS2PP3PM2PP2PP5	Pathogenic/Likely pathogenic​ (2 stars)	VAR_069077 Pathogenic	Deleterious (Moderate)			chr1-43396718 G>A
c.940G>A (p.Gly314Ser)	7	rs121909739	Likely Pathogenic PM2PM5PM1PS4PP3PP2PP5	Pathogenic (2 stars)	VAR_054764 Pathogenic	Deleterious (Moderate)	Deleterious (Low)		chr1-43394913 C>T
c.1372C>T (p.Arg458Trp)	10	rs13306758	Likely Pathogenic PM2PM5PS4PP3PM1PP2PP5	Pathogenic/Likely pathogenic​ (2 stars)	VAR_076236 Pathogenic	Deleterious (Moderate)	Deleterious		chr1-43392819 G>A
Hemizygosity
c.1346_1359del (p.Tyr449*)	10		Likely Pathogenic PVS1PM2						chr1-43392831 CAGGAACTTTGAAGT>C
266delC, 267A>T
1157+30del30a
Hemizygosity
c.988C>T (p.Arg330*)	8	rs80359826	Pathogenic PVS1PS2PM2PP5	Pathogenic (2 stars)					chr1-43394689 G>A
c.436G>A (p.Glu146Lys)	4	rs80359820	Likely Pathogenic PM2PM1PS4PP3PP2PP5	Pathogenic​ (1 star)	VAR_013284 Pathogenic	Deleterious (Moderate)	Deleterious		chr1-43396377 C>T
904delA
1151+1G>T
1086delG
c.377 G>T ->p.Arg126Leu	4	rs80359816	Likely Pathogenic (PP3PM2PM5PM1PP2PP5)	Pathogenic (without assertion criteria)	VAR_013184 Pathogenic		Deleterious	Exon 4	chr1-43396436 C>A
c.766_767delinsGT (p.Lys256Val)	6	rs80359822	VUS PM2PM5PP2	VUS (2 stars)					chr1-43395364 TT>AC
c.368_369insTCCTGCCCACCACGCTCACCACC (p.Leu124Profs*20)	4		Likely Pathogenic PVS1PM2						chr1-43396444 G>GGGTGGTGAGCGTGGTGGGCAGGA
c.929C>T (p.Thr310Ile)	7	rs80359824	Pathogenic PS2PM2PM1PP3PP2PP5	Likely Pathogenic (2 stars)	VAR_013285 Pathogenic	Deleterious (Moderate)	Deleterious (Low)		chr1-43394924 G>A
857T>G
858G>A,
858+1del10
1157+30del30a
c.887dup (p.Ser296Argfs*85)	7		Likely Pathogenic PVS1PM2						chr1-43394965 G>GC
c.997C>T (p.Arg333Trp)	8	rs80359825	Likely Pathogenic PM2PM5PM1PS4PP3PP2PP5	Pathogenic/Likely pathogenic​ (2 stars)	VAR_013286 Pathogenic	Deleterious (Moderate)	Deleterious		chr1-43394680 G>A
c.742insC (p.Ser248Glnfs*133)	6		Likely Pathogenic PVS1PM2						chr1-43395389 T>TG
c.997C>T (p.Arg333Trp)	8	rs80359825	Likely Pathogenic PM2PM5PM1PS4PP3PP2PP5	Pathogenic/Likely pathogenic​ (2 stars)	VAR_013286 Pathogenic	Deleterious (Moderate)	Deleterious		chr1-43394680 G>A
516–517insTTGAG
c.517_531del (p.Val173_Asp177del)	5		Likely Pathogenic PM2PM4PM1						chr1-43395691 AGTCCAGGCCGAACAC>A
c.771del( p.Thr258Profs*82)	6		Likely Pathogenic PVS1PM2					Splice-altering / Moderate	chr1-43395359 TG>T
c.988C>T (p.Arg330*)	8	rs80359826	Pathogenic PVS1PS2PM2PP5	Pathogenic (2 stars)					chr1-43394689 G>A
c.938C>T (p.Ser313Phe)	7	rs794727870	Pathogenic PS2PM2PM5PM1PP2PP5	Likely pathogenic​ (1 star)		Uncertain	Benign (Low)		chr1-43394915 G>A
c.679+1G>A	5		Pathogenic PVS1PM2PS4PP5	Likely Pathogenic (0 stars)				Splice-altering / Strong	chr1-43395543 C>T
c.1031T>C (p.Met344Thr)	8		VUS PP3PM2PP2			Deleterious (Moderate)	Deleterious (Low)		chr1-43394646 A>G
c.121G>A (p.Glu41Lys)	3	rs769722007	VUS PM2PP2	VUS (2stars)		Uncertain	Benign (Low)		chr1-43396871 C>T
c.707_708del (p.Asp236Glyfs*4)	6		Likely Pathogenic PVS1PM2						chr1-43395422 CGT>C
c.388G4>A (p.Gly130Ser)	4	rs80359819	Pathogenic PS2PP3PM2PM5PM1PP2PS3PP5		VAR_054758 Pathogenic	Deleterious (Strong)	Deleterious		chr1-43396425 C>T
c.1272T>A ( p.Tyr424*)	9		Likely Pathogenic PVS1PM2					Splice-altering / Strong	chr1-43393282 A>T
c.431_432del (p.Val144Glyfs*2)	4		Likely Pathogenic PVS1PM2						chr1-43396380 CCA>C
del Ex1–8, dup Ex9–10
c.107C>G (p.Pro36Arg)	2		Likely Pathogenic PP3PM2PM1PM5PP2			Deleterious (Strong)	Deleterious		chr1-43408904 G>C
c 1457delG_ 1delG SPL
c.376C>T (p.Arg126Cys)	4	rs80359818	Pathogenic PS2PP3PM2PM5PM1PP2PS3PP5	Pathogenic/Likely pathogenic​ (2 stars)	VAR_054757 Pathogenic	Deleterious (Strong)	Deleterious		chr1-43396437 G>A
c.274C>T (p.Arg92Trp)	3	rs202060209	Pathogenic PP1PS2PP3PM2PP2PP5	Pathogenic/Likely pathogenic​ (2 stars)	VAR_069077 Pathogenic	Deleterious (Moderate)			chr1-43396718 G>A
c.1372C>T (p.Arg458Trp)	10	rs13306758	Likely Pathogenic PM2PM5PS4PP3PM1PP2PP5	Pathogenic/Likely pathogenic​ (2 stars)	VAR_076236 Pathogenic	Deleterious (Moderate)	Deleterious		chr1-43392819 G>A
c.667C>T (p.Arg223Trp)	5	rs796053248	Likely Pathogenic PM2PM1PS4PM5PP2PP5	Pathogenic​ (2 stars)	VAR_065216 Pathogenic	Uncertain	Benign (Low)		chr1-43395556 G>A
c.742_743delAG (p.Arg249Alafs*131)	6		Pathogenic PVS1PM2PS4PP5	Pathogenic 2 stars)					chr1-43395387 ACT>A
c.457C>T (p.Arg153Cys)	4		Likely Pathogenic PM2PM5PM1PP3PP2PP5			Deleterious (Moderate)	Deleterious		chr1-43396356 G>A
p.Pro485Leu (c.1454C>T)	10		Likely Pathogenic PS4PM2PP2PP5	Pathogenic (2 stars)		Uncertain	Benign (Low)		chr1-43392737 G>A
c.493G>A (p.Val165Ile)	4	rs1057520545	Likely Pathogenic PS2PM2PM1PP2PP5	Pathogenic​ (2 stars)	VAR_065212	Uncertain	Benign (Low)		chr1-43396320 C>T
c.493G>A (p.Val165Ile)	4	rs1057520545	Likely Pathogenic PS2PM2PM1PP2PP5	Pathogenic​ (2 stars)	VAR_065212	Uncertain	Benign (Low)		chr1-43396320 C>T
c.884C>T (p.Thr295Met)	7	rs80359823	Likely Pathogenic PM2PM5PM1PS4PP3PP2PP5	Pathogenic (2 stars)	VAR_054763 Pathogenic	Deleterious (Moderate)	Deleterious		chr1-43394969 G>A
c.458G>A (p.Arg153His)	4	rs794727642	Likely Pathogenic PM2PM5PM1PS4PP3PP2PP5	Conflicting interpretations of pathogenicity​ Pathogenic/VUS ( 1 star)	VAR_065210 Pathogenic	Deleterious (Moderate)	Deleterious		chr1-43396355 C>T
c.653G>A; ( p.Arg218His)	5	rs374080633	Likely Pathogenic PM2PM1PS4PM5PP2PP5	Conflicting interpretations of pathogenicity​ Likely pathogenic; VUS; Benign; Likely benign		Uncertain	Benign (Low)		chr1-43395570 C>T
c.1372C>T (p.Arg458Trp)	10	rs13306758	Likely Pathogenic PM2PM5PS4PP3PM1PP2PP5	Pathogenic/Likely pathogenic​ (2 stars)	VAR_076236 Pathogenic	Deleterious (Moderate)	Deleterious		chr1-43392819 G>A
c.895G>A (p.Glu299Lys)	7	rs148518827	VUS PM2PP2BP6	Conflicting interpretations of pathogenicity​ VUS ; Benign; Likely benign		Benign (Supporting)	Benign (Low)		chr1-43394958 C>T
c.227G>A (p.Gly76Asp)	3		Likely Pathogenic PM2PM5PM1PP3PP2			Deleterious (Moderate)	Deleterious		chr1-43396765 C>T
c.467T>G (p.Leu156Arg)	4		Likely Pathogenic PP3PM2PM1PP2			Deleterious (Strong)	Deleterious		chr1-43396346 A>C
c.101A>G (p.Asn34Ser)	2	rs80359812	Likely Pathogenic PS2PM2PM5PP2PP5	Pathogenic (2 stars)	VAR_054756 Pathogenic	Uncertain	Benign (Low)		chr1-43408910 T>C
c.17del (p.Lys6Argfs*3)	1		Likely Pathogenic PVS1PM2						chr1-43424305 CT>C
c.679+25_680-43del
c.1078C>T p.Gln360*	9		Likely Pathogenic PVS1PM2						chr1-43393476 G>A
c.87delC (p.Asn29Lysfs*11)	2		Likely Pathogenic PVS1PM2						chr1-43408923 TG>T
c.88A>T (p.Thr30Ser)	2		VUS PM2PP3PP2			Deleterious (Supporting)	Benign (Low)		chr1-43408923 T>A
c.997C>T (p.Arg333Trp)	8	rs80359825	Likely Pathogenic PM2PM5PM1PS4PP3PP2PP5	Pathogenic/Likely pathogenic​ (2 stars)	VAR_013286 Pathogenic	Deleterious (Moderate)	Deleterious		chr1-43394680 G>A
c.377G>A (p.Arg126His)	4	rs80359816	Likely Pathogenic PP3PM2PM5PM1PS4PP2PP5	Pathogenic/Likely pathogenic​ (2 stars)	VAR_013183 Pathogenic	Deleterious (Strong)	Deleterious		chr1-43396436 C>T
c.457C>T (p.Arg153Cys)	4		Likely Pathogenic PM2PM5PM1PP3PP2PP5			Deleterious (Moderate)	Deleterious		chr1-43396356 G>A
c.929C>T (p.Thr310Ile)	7	rs80359824	Pathogenic PS2PM2PM1PP3PP2PP5	Likely Pathogenic (2 stars)	VAR_013285 Pathogenic	Deleterious (Moderate)	Deleterious (Low)		chr1-43394924 G>A
c.562dup ( p.Leu188Profs*49)	5	rs80359833	Likely Pathogenic PVS1PM2						chr1-43395660 A>AG
c.189_190insTCCTGCCCACCACGCTCACACC (p.Leu64Serfs*32)	3		Likely Pathogenic PVS1PM2						chr1-43396802 G>GGGTGTGAGCGTGGTGGGCAGGA
c.790delC ( p.Arg264Alafs*76)	2	rs80359836	Likely Pathogenic PVS1PM2						chr1-43395340 CG>C
c.504-506delCTC
c.997C>T (p.Arg333Trp)	8	rs80359825	Likely Pathogenic PM2PM5PM1PS4PP3PP2PP5	Pathogenic/Likely pathogenic​ (2 stars)	VAR_013286 Pathogenic	Deleterious (Moderate)	Deleterious		chr1-43394680 G>A
c.436G>A (p.Glu146Lys)	4	rs80359820	Likely Pathogenic PM2PM1PS4PP3PP2PP5	Pathogenic​ (1 star)	VAR_013284 Pathogenic	Deleterious (Moderate)	Deleterious		chr1-43396377 C>T
c.1346_1359del (p.Tyr449*)	10		Likely Pathogenic PVS1PM2						chr1-43392831 CAGGAACTTTGAAGT>C
c.278G>A (p.Arg93Gln)	4	rs80359815	Likely Pathogenic PM2PM5PM1PS4PP3PP2PP5	Conflicting interpretations of pathogenicity​ Pathogenic/Likely pathogenic/VUS		Deleterious (Supporting)	Deleterious (Low)	Splice altering / Strong	chr1-43396535 C>T
c.278G>A (p.Arg93Gln)	4	rs80359815	Likely Pathogenic PM2PM5PM1PS4PP3PP2PP5	Conflicting interpretations of pathogenicity​ Pathogenic/Likely pathogenic/VUS		Deleterious (Supporting)	Deleterious (Low)	Splice altering / Strong	chr1-43396535 C>T
c.907delG ( p.Val303Cysfs*37)	7	rs80359837	Pathogenic PVS1PM2PS4PP5	Pathogenic (1 star)					chr1-43394945 AC>A
Delezione: 410,58,940–436,75,271
Delezione: 393,69,028–438,78,237
Delezione: 427,76,254–445,57,362
Delezione: 431,78,712–432,60,248
Delezione: 431,78,712–432,55,60,248
Delezione: 431,19,150–431,77,300
Delezione: 431,59,889–432,05,176
c.376C>T (p.Arg126Cys)	4	rs80359818	Pathogenic PS2PP3PM2PM5PM1PP2PS3PP5	Pathogenic/Likely pathogenic​ (2 stars)	VAR_054757 Pathogenic	Deleterious (Strong)	Deleterious		chr1-43396437 G>A
c.589G>C (p.Ala197Pro)	5		Likely Pathogenic PM2PM1PP3PP2			Deleterious (Supporting)	Deleterious (Low)		chr1-43395634 C>G
c.653G>A; ( p.Arg218His)	5	rs374080633	Likely Pathogenic PM2PM1PS4PM5PP2PP5	Conflicting interpretations of pathogenicity​ Likely pathogenic; VUS; Benign; Likely benign		Uncertain	Benign (Low)		chr1-43395570 C>T
c.653G>A; ( p.Arg218His)	5	rs374080633	Likely Pathogenic PM2PM1PS4PM5PP2PP5	Conflicting interpretations of pathogenicity​ Likely pathogenic; VUS; Benign; Likely benign		Uncertain	Benign (Low)		chr1-43395570 C>T
c.223G>T (p.Gly75Trp)	3		Likely Pathogenic PM2PM1PP3PP2			Deleterious (Moderate)	Deleterious		chr1-43396769 C>A
c.227_228insG (p.Met77Hisfs*12)	3	rs1553156199	Pathogenic PVS1PM2PP5	Pathogenic (1 star)					chr1-43396764 G>GC
c.1348_1361dup (p.Glu454Aspfs*59)	10		Likely Pathogenic PVS1PM2						chr1-43392829 C>CTCAGGAACTTTGAA
c.507_508dup ( p.Ile170Thrfs*22)	4		Likely Pathogenic PVS1PM2						chr1-43396304 A>ATG
c.1199G>A (p.Arg400His)	9	rs776095655	Likely Pathogenic PM2PM5PM1PS4PP3PP2PP5	Pathogenic/Likely pathogenic​ (2 stars)		Deleterious (Moderate)	Deleterious		chr1-43393355 C>T
c.-107G4>A	1		Likely Pathogenic PS2PM2PP5	Likely Pathogenic (1 star)					chr1-43424429 C>T
c.884C>T (p.Thr295Met)	7	rs80359823	Likely Pathogenic PM2PM5PM1PS4PP3PP2PP5	Pathogenic (2 stars)	VAR_054763 Pathogenic	Deleterious (Moderate)	Deleterious		chr1-43394969 G>A
p.Val276Alafs*102
c.969del (p.Ser324Argfs*16)	7		Likely Pathogenic PVS1PM2						chr1-43394883 AC>A
c.971C>T (p.Ser324Leu)	7	rs796053253	Likely Pathogenic PP3PM2PM5PM1PS4PP2PS3PP1PP5	Pathogenic/Likely pathogenic​ (2 stars)	VAR_065219	Deleterious (Strong)			chr1-43394882 G>A
c.740_741insC (p.Glu247Aspfs*134)	6		Likely Pathogenic PVS1PM2						chr1-43395390 C>CG
c.457C>T (p.Arg153Cys)	4		Likely Pathogenic PM2PM5PM1PP3PP2PP5			Deleterious (Moderate)	Deleterious		chr1-43396356 G>A
686 del ctc
1086delG
c.368_369insTCCTGCCCACCACGCTCACCACC (p.Leu124Profs*20)	4	(controllare se è lei la variante)	Likely Pathogenic PVS1PM2						chr1-43396444 G>GGGTGGTGAGCGTGGTGGGCAGGA
c.929C>T (p.Thr310Ile)	7	rs80359824	Pathogenic PS2PM2PM1PP3PP2PP5	Likely Pathogenic (2 stars)	VAR_013285 Pathogenic	Deleterious (Moderate)	Deleterious (Low)		chr1-43394924 G>A
c.266 delc
a267t
c.997C>T (p.Arg333Trp)	8	rs80359825	Likely Pathogenic PM2PM5PM1PS4PP3PP2PP5	Pathogenic/Likely pathogenic​ (2 stars)	VAR_013286 Pathogenic	Deleterious (Moderate)	Deleterious		chr1-43394680 G>A
c.997C>T (p.Arg333Trp)	8	rs80359825	Likely Pathogenic PM2PM5PM1PS4PP3PP2PP5	Pathogenic/Likely pathogenic​ (2 stars)	VAR_013286 Pathogenic	Deleterious (Moderate)	Deleterious		chr1-43394680 G>A
c.436G>A (p.Glu146Lys)	4	rs80359820	Likely Pathogenic PM2PM1PS4PP3PP2PP5	Pathogenic​ (1 star)	VAR_013284 Pathogenic	Deleterious (Moderate)	Deleterious		chr1-43396377 C>T
c.1346_1359del (p.Tyr449*)	10		Likely Pathogenic PVS1PM2						chr1-43392831 CAGGAACTTTGAAGT>C
c.377G>A (p.Arg126His)	4	rs80359816	Likely Pathogenic PP3PM2PM5PM1PS4PP2PP5	Pathogenic/Likely pathogenic​ (2 stars)	VAR_013183 Pathogenic	Deleterious (Strong)	Deleterious		chr1-43396436 C>T
c.376C>T (p.Arg126Cys)	4	rs80359818	Pathogenic PS2PP3PM2PM5PM1PP2PS3PP5	Pathogenic/Likely pathogenic​ (2 stars)	VAR_054757 Pathogenic	Deleterious (Strong)	Deleterious		chr1-43396437 G>A
c.376C>T (p.Arg126Cys)	4	rs80359818	Pathogenic PS2PP3PM2PM5PM1PP2PS3PP5	Pathogenic/Likely pathogenic​ (2 stars)	VAR_054757 Pathogenic	Deleterious (Strong)	Deleterious		chr1-43396437 G>A
p.Asn34Cys missense
C1257delG_1delG SPL Spice site
c.457C>T (p.Arg153Cys)	4		Likely Pathogenic PM2PM5PM1PP3PP2PP5			Deleterious (Moderate)	Deleterious		chr1-43396356 G>A
c.1198C>T (p.Arg400Cys)	9	rs796053263	Likely Pathogenic PM2PM5PM1PS4PP3PP2PP5	Pathogenic (2 stars)		Deleterious (Moderate)	Deleterious		chr1-43393356 G>A
c.1199G>A (p.Arg400His)	9	rs776095655	Likely Pathogenic PM2PM5PM1PS4PP3PP2PP5	Pathogenic/Likely pathogenic​ (2 stars)		Deleterious (Moderate)	Deleterious		chr1-43393355 C>T
c.884C>T (p.Thr295Met)	7	rs80359823	Likely Pathogenic PM2PM5PM1PS4PP3PP2PP5	Pathogenic (2 stars)	VAR_054763 Pathogenic	Deleterious (Moderate)	Deleterious		chr1-43394969 G>A
p.Va1166del
p.Leu124Trpfs*12
c.101A>G (p.Asn34Ser)	2	rs80359812	Likely Pathogenic PS2PM2PM5PP2PP5	Pathogenic (2 stars)	VAR_054756 Pathogenic	Uncertain	Benign (Low)		chr1-43408910 T>C
c.200T>C (p.Leu67Pro)	3		Likely Pathogenic PM2PM1PP3PP2			Deleterious (Moderate)	Deleterious		chr1-43396792 A>G
c.1192G>A (p.Gly398Ser)	9	rs1027810691	VUS PM2PM1PP2	VUS (2 STARS)		Uncertain	Benign (Low)		chr1-43393362 C>T
c.493G>A (p.Val165Ile)	4	rs1057520545	Likely Pathogenic PS2PM2PM1PP2PP5	Pathogenic​ (2 stars)	VAR_065212	Uncertain	Benign (Low)		chr1-43396320 C>T
c.493G>A (p.Val165Ile)	4	rs1057520545	Likely Pathogenic PS2PM2PM1PP2PP5	Pathogenic​ (2 stars)	VAR_065212	Uncertain	Benign (Low)		chr1-43396320 C>T
p.Lys38Rfs*2
c.988C>T (p.Arg330*)	8	rs80359826	Pathogenic PVS1PS2PM2PP5	Pathogenic (2 stars)					chr1-43394689 G>A
c.1279-1G>A	10		Likely Pathogenic PVS1PM2					Splice-altering / Strong	chr1-43392913 C>T
c.835C>T (p.Gln279*)	6	rs1553156051	Pathogenic PVS1PM2PS4PP5	Pathogenic (2 stars)					chr1-43395296 G>A
p.Arg400Lfs*110
c.988C>T (p.Arg330*)	8	rs80359826	Pathogenic PVS1PS2PM2PP5	Pathogenic (2 stars)					chr1-43394689 G>A
c.258_261del (p.Phe86Leufs*11)	3		Likely Pathogenic PVS1PM2						chr1-43396730 TAACG>T
c.1344_1347del (p.Tyr449Serfs*58)	10		Likely Pathogenic PVS1 PM2					Uncertain	chr1-43392843 AGTAG>A
c.679+2T>G	5		Likely Pathogenic PVS1 PM2					Splice-altering / Strong	chr1-43395542 A>C
c1199C>T
c.458G>T (p.Arg153Leu)	4	rs794727642	Pathogenic PS4PM2PM5PM1PP3PP2PS3PP5	Pathogenic/Likely pathogenic (2 stars)		Deleterious (Moderate)	Deleterious	Benign	chr1-43396355 C>A
c.458G>T (p.Arg153Leu)	4	rs794727642	Pathogenic PS4PM2PM5PM1PP3PP2PS3PP5	Pathogenic/Likely pathogenic (2 stars)		Deleterious (Moderate)	Deleterious	Benign	chr1-43396355 C>A
c.26-27insT , Arg11Ser78
c.31C>A (p.Arg11Ser)	1		VUS PM2PP2			Benign (Supporting)	Benign (Low)	Benign	chr1-43408980 G>T
c.485T>G((Leu162Arg)	4		Likely Pathogenic PP3PM2PM1PP2			Deleterious (Strong)	Deleterious	Benign	chr1-43396328 A>C
c.138_141dup (p.Trp48Aspfs*42)	3		Likely Pathogenic PVS1PM2						chr1-43396850 A>ATGTC
c.667C>T (p.Arg223Trp)	5	rs796053248	Likely Pathogenic PM2PM1PS4PM5PP2PP5	Pathogenic​ (2 stars)	VAR_065216 Pathogenic	Uncertain	Benign (Low)		chr1-43395556 G>A
p.arg249Alafs131x
p.Leu124Trpfs*12
c.884C>T ( p.Thr295Met)	7	rs80359823	Pathogenic PS2PM2PM5PM1PP3PP2PS3PP5	Pathogenic​ (2 stars)	VAR_054763 Pathogenetic	Deleterious (Moderate)	Deleterious		chr1-43394969 G>A
p.Arg223Thr
c.457C>G (p.Arg153Gly)	4		Likely Pathogenic PM2PM5PM1PP3PP2			Deleterious (Moderate)	Deleterious		chr1-43396356 G>C
c.884C>T ( p.Thr295Met)	7	rs80359823	Pathogenic PS2PM2PM5PM1PP3PP2PS3PP5	Pathogenic​ (2 stars)	VAR_054763 Pathogenetic	Deleterious (Moderate)	Deleterious		chr1-43394969 G>A
c.997C>T (p.Arg333Trp)	8	rs80359825	Likely Pathogenic PM2PM5PM1PS4PP3PP2PP5	Pathogenic/Likely pathogenic​ (2 stars)	VAR_013286 Pathogenic	Deleterious (Moderate)	Deleterious		chr1-43394680 G>A
c.1034_1035insCAGCAGCTGTCT (p.Ala345_Gly346insSerSerCysLeu)	8		VUS PM2PM4						chr1-43394642 C>CAGACAGCTGCTG
c.73C>T ( p.Gln25*)	2		Likely Pathogenic PVS1PM2						chr1-43408938 G>A
c.73C>T ( p.Gln25*)	2		Likely Pathogenic PVS1PM2						chr1-43408938 G>A
p.Tyr28*, c.84C>A
c.653G>A; ( p.Arg218His)	5	rs374080633	Likely Pathogenic PM2PM1PS4PM5PP2PP5	Conflicting interpretations of pathogenicity​ Likely pathogenic; VUS; Benign; Likely benign		Uncertain	Benign (Low)		chr1-43395570 C>T
c.680-1G>C	6		Likely Pathogenic PVS1PM2					Splice-altering / Strong	chr1-43395452 C>G
c.81_92dupCTACAACATGG; (p.Gly27_tyr28insLeuGlnHisTrp)
c.101A>G (p.Asn34Ser)	2	rs80359812	Likely Pathogenic PS2PM2PM5PP2PP5	Pathogenic (2 stars)	VAR_054756 Pathogenic	Uncertain	Benign (Low)		chr1-43408910 T>C
c.227dup (p.Met77Hisfs*12)	3	rs1553156199	Pathogenic PVS1PM2PP5	Pathogenic (1 star)					chr1-43396764 G>GC
c.1185del (p.Phe395Leufs*113)	9		Pathogenic PVS1PM2PS4PP5	Pathogenic (1 star)					chr1-43393368 TG>T
c.371_381dup (p.Ile128Trpfs*12)	4		Likely Pathogenic PVS1PM2						chr1-43396431 T>TGAAGCGGCCCA
c.506_507dup (p.Ile170Serfs*22)	4		Likely Pathogenic PVS1PM2						chr1-43396305 T>TGA
c.966del (p.Val323Cysfs*17)	7		Likely Pathogenic PVS1PM2						chr1-43394886 CG>C
c.109dup (p.Gln37Profs*52)	2		Pathogenic PVS1PM2PS4PP5	Pathogenic (1 star)					chr1-43408901 T>TG
c.635G>A (p.Arg212His)	5	rs886039517	Likely Pathogenic PM2PM5PM1PS4PP3PP2PP5	Pathogenic/Likely pathogenic​ (2 stars)	VAR_065214 Patogenetic	Deleterious (Moderate)	Deleterious		chr1-43395588 C>T
In-frame deletion
c.1199G>A (p.Arg400His)	9	rs776095655	Likely Pathogenic PM2PM5PM1PS4PP3PP2PP5	Pathogenic/Likely pathogenic​ (2 stars)		Deleterious (Moderate)	Deleterious		chr1-43393355 C>T
DeletionExones1_10
Deletion 1p34.2
Truncatin Y366X
c.101A>G (p.Asn34Ser)	2	rs80359812	Likely Pathogenic PS2PM2PM5PP2PP5	Pathogenic (2 stars)	VAR_054756 Pathogenic	Uncertain	Benign (Low)		chr1-43408910 T>C
Frameshift L486fs
Missense G17R
c.790dup (p.Arg264Profs*117)	6		Likely Pathogenic PVS1PM2						chr1-43395340 C>CG
c.1G>A; (p.Met1?)	1		Pathogenic PS1PS4PM2PVS1PP5	Pathogenic (2 stars)		Uncertain	Benign (Low)		chr1-43424322 T>C
c.272G>A (p.Gly91Asp)	3	rs80359814	Likely Pathogenic PP3PM2PP2PP5	Pathogenic​ (0 stars)	VAR_013182 Pathogenic	Deleterious (Moderate)	Deleterious		chr1-43396720 C>T
c.376C>T (p.Arg126Cys)	4	rs80359818	Pathogenic PS2PP3PM2PM5PM1PP2PS3PP5	Pathogenic/Likely pathogenic​ (2 stars)	VAR_054757 Pathogenic	Deleterious (Strong)	Deleterious		chr1-43396437 G>A
c.971C>T (p.Ser324Leu)	7	rs796053253	Likely Pathogenic PP3PM2PM5PM1PS4PP2PP5	Pathogenic/Likely pathogenic​ (2 stars)	VAR_065219 Pathogenic	Deleterious (Strong)	Deleterious		chr1-43394882 G>A
c.196T>A (p.Ser66Thr)	3		Likely Pathogenic PM2PP3PM5PM1PP2			Deleterious (Supporting)	Deleterious (Low)		chr1-43396796 A>T
c.377G>A (p.Arg126His)	4	rs80359816	Likely Pathogenic PP3PM2PM5PM1PS4PP2PP5	Pathogenic/Likely pathogenic​ (2 stars)	VAR_013183 Pathogenic	Deleterious (Strong)	Deleterious		chr1-43396436 C>T
c.971C>T (p.Ser324Leu)	7	rs796053253	Likely Pathogenic PP3PM2PM5PM1PS4PP2PP5	Pathogenic/Likely pathogenic​ (2 stars)	VAR_065219 Pathogenic	Deleterious (Strong)	Deleterious		chr1-43394882 G>A
c.971C>T (p.Ser324Leu)	7	rs796053253	Likely Pathogenic PP3PM2PM5PM1PS4PP2PP5	Pathogenic/Likely pathogenic​ (2 stars)	VAR_065219 Pathogenic	Deleterious (Strong)	Deleterious		chr1-43394882 G>A
c.1199G>A (p.Arg400His)	9	rs776095655	Likely Pathogenic PM2PM5PM1PS4PP3PP2PP5	Pathogenic/Likely pathogenic​ (2 stars)		Deleterious (Moderate)	Deleterious		chr1-43393355 C>T
c.997C>T (p.Arg333Trp)	8	rs80359825	Likely Pathogenic PM2PM5PM1PS4PP3PP2PP5	Pathogenic/Likely pathogenic​ (2 stars)	VAR_013286 Pathogenic	Deleterious (Moderate)	Deleterious		chr1-43394680 G>A
c.458G>A (p.Arg153His)	4	rs794727642	Likely Pathogenic PM2PM5PM1PS4PP3PP2PP5	Conflicting interpretations of pathogenicity​ Pathogenic/VUS ( 1 star)	VAR_065210 Pathogenic	Deleterious (Moderate)	Deleterious		chr1-43396355 C>T
c.745_746insC (p. Arg249fs)	6								chr1-43395385 C>CG
c.988C>T (p.Arg330*)	8	rs80359826	Pathogenic PVS1PS2PM2PP5	Pathogenic (2 stars)					chr1-43394689 G>A
c.84C > G (p.Tyr28X)
del (1)(p34.3p34.1)
c.1198C>T (p.Arg400Cys)	9	rs796053263	Likely Pathogenic PM2PM5PM1PS4PP3PP2PP5	Pathogenic (2 stars)		Deleterious (Moderate)	Deleterious		chr1-43393356 G>A
c.410C>T (p.Thr137Ile)	4		Likely Pathogenic PM2PM1PP3PP2			Deleterious (Moderate)	Benign (Low)		chr1-43396403 G>A
c.410C>T (p.Thr137Ile)	4		Likely Pathogenic PM2PM1PP3PP2			Deleterious (Moderate)	Benign (Low)		chr1-43396403 G>A
c.377G>A (p.Arg126His)	4	rs80359816	Likely Pathogenic PP3PM2PM5PM1PS4PP2PP5	Pathogenic/Likely pathogenic​ (2 stars)	VAR_013183 Pathogenic	Deleterious (Strong)	Deleterious		chr1-43396436 C>T
c.4del (p.Glu2Serfs*7)	1		Likely Pathogenic PVS1PM2						chr1-43424318 TC>T
c.245_246del (p.Ser82Cysfs*6)	3		Likely Pathogenic PVS1PM2						chr1-43396745 CAG>C
Null allele
c.1346_1359del (p.Tyr449*)	10		Likely Pathogenic PVS1PM2						chr1-43392831 CAGGAACTTTGAAGT>C
c.197C>T ( p.Ser66Phe)	3	rs80359813	Likely Pathogenic PM2PM1PP3PP2PP5		VAR_013283 Pathogenic	Deleterious (Moderate)	Deleterious		chr1-43396795 G>A
c.972+1G>T	7	rs80359843	Likely Pathogenic PVS1PM2					Splice-altering / Strong	chr1-43394880 C>A
678T>G, 679G>A, 679+ 1delTACGGGCATG
c.997C>T (p.Arg333Trp)	8	rs80359825	Likely Pathogenic PM2PM5PM1PS4PP3PP2PP5	Pathogenic/Likely pathogenic​ (2 stars)	VAR_013286 Pathogenic	Deleterious (Moderate)	Deleterious		chr1-43394680 G>A
c.377G>A (p.Arg126His)	4	rs80359816	Likely Pathogenic PP3PM2PM5PM1PS4PP2PP5	Pathogenic/Likely pathogenic​ (2 stars)	VAR_013183 Pathogenic	Deleterious (Strong)	Deleterious		chr1-43396436 C>T
c.1189C>T (p.Gln397*)	9	rs80359827	Pathogenic PVS1PM2PP5	Pathogenic (1 star)					chr1-43393365 G>A
c.1216_1220del (p.Val406Argfs*47)	9		Likely Pathogenic PVS1PM2						chr1-43393333 TGCAAC>T
c.388G>A (p.Gly130Ser)	4	rs80359819	Pathogenic PS2PP3PM2PM5PM1PP2PP5	Pathogenic (2 stars)	VAR_054758 Pathogenic	Deleterious (Strong)	Deleterious		chr1-43396425 C>T
c.385_387del (p.Ile129del)	4		Likely Pathogenic PM2PM4PM1						chr1-43396425 CGAT>C
c.457C>T (p.Arg153Cys)	4		Likely Pathogenic PM2PM5PM1PP3PP2PP5			Deleterious (Moderate)	Deleterious		chr1-43396356 G>A
chr1:42477481-44170170del			Pathogenic
c.505_507del (p.Leu169del)	4	rs80359832	Likely Pathogenic PM2PM4PM5PM1PS4PP5	Pathogenic (2 stars)					chr1-43396305 TGAG>T
c.823G>A (p.Ala275Thr)	6	rs121909740	Likely Pathogenic PM2PM1PS4PP3PP2PP5	Pathogenic (2 stars)	VAR_054761 Pathogenic	Deleterious (Moderate)	Deleterious (Low)		chr1-43395308 C>T
c.1232A>G (p.Asn411Ser)	9	rs398123069	Pathogenic PS4PM2PM1PP3PP2PS3PP5	Conflicting classifications of pathogenicity	VAR_076234 Pathogenic	Deleterious (Moderate)	Deleterious (Low)		chr1-43393322 T>C
c.1097_1100del (p.Tyr366*)	9		Likely Pathogenic PVS1PM2						chr1-43393453 CAGAT>C
c.103G>A (p.Ala35Thr)	2		Likely Pathogenic PM2PM1PP3PP2			Deleterious (Supporting)	Deleterious (Low)		chr1-43408908 C>T
c.-107G>A	1		Likely Pathogenic PS2PM2PP5	Likely pathogenic​ (1 star1)					chr1-43424429 C>T
c.524G>T (p.Gly175Val)	5		Likely Pathogenic PM2PM1PP3PM5PP2PP5	Pathogenic (1 star)		Deleterious (Moderate)	Deleterious		chr1-43395699 C>A
c.485T>G((Leu162Arg)	4		Likely Pathogenic PP3PM2PM1PP2			Deleterious (Strong)	Deleterious		chr1-43396328 A>C
c.18+2T>G	1		Pathogenic PVS1PS4PM2PP5	Pathogenic (1 star)				Splice-altering / Strong	chr1-43424303 A>C
c.988G>A (p.Arg333Gln)	8	rs1553155986	Likely Pathogenic PM2PM5PM1PS4PP3PP2PP5	Pathogenic/Likely pathogenic​ (2 stars)	VAR_065221 Pathogenic	Deleterious (Moderate)	Deleterious (Low)		chr1-43394679 C>T
c.140C>T (p.Thr47Ile)	3	rs571371116	VUS PM2PP3PP2			Deleterious (Supporting)	Benign (Low)		chr1-43396852 G>A
c.1265dup p. (Gln423Profs*32)	9		Likely Pathogenic PVS1PM2						chr1-43393288 G>GA
c.805C>T (p.Arg269Cys)	6	rs200247956	VUS PP3PM2PP2BP6	VUS; Likely benign (1 star)		Deleterious (Moderate)	Deleterious		chr1-43395326 G>A
c.1114A>T (p.Ile372Phe)	9		VUS PM2PP3PM1PP2			Deleterious (Supporting)	Deleterious (Low)		chr1-43393440 T>A
c.64G>C (p.Gly22Arg)	2		Likely Pathogenic PP3PM2PP2			Deleterious (Strong)	Deleterious		chr1-43408947 C>G
c.1387A>C (p.Ile463Leu)	10		VUS PM2PP3PM1PP2			Deleterious (Moderate)	Deleterious (Low)		chr1-43392804 T>G
c.101A>G (p.Asn34Ser)	2	rs80359812	Likely Pathogenic PS2PM2PM5PP2PP5	Pathogenic (2 stars)	VAR_054756 Pathogenic	Uncertain	Benign (Low)		chr1-43408910 T>C
c.680-1G>C	6		Likely Pathogenic PVS1PM2					Splice-altering / Strong	chr1-43395452 C>G
c.1057_1058dup (p.Ala354Serfs*3)	8		Likely Pathogenic PVS1PM2						chr1-43394618 G>GAT
c.457C>T (p.Arg153Cys)	4		Likely Pathogenic PM2PM5PM1PP3PP2PP5			Deleterious (Moderate)	Deleterious		chr1-43396356 G>A
c.457C>T (p.Arg153Cys)	4		Likely Pathogenic PM2PM5PM1PP3PP2PP5			Deleterious (Moderate)	Deleterious		chr1-43396356 G>A
c.679+1G > T
c.457C>T (p.Arg153Cys)	4		Likely Pathogenic PM2PM5PM1PP3PP2PP5			Deleterious (Moderate)	Deleterious		chr1-43396356 G>A
c.493G>A (p.Val165Ile)	4	rs1057520545	Likely Pathogenic PS2PM2PM1PP2PP5	Pathogenic​ (2 stars)	VAR_065212 Pathogenic	Uncertain	Benign (Low)		chr1-43396320 C>T
c.632C>A (p.Pro211His)	3		Likely Pathogenic PM2PM1PP3PP2			Deleterious (Moderate)	Deleterious		chr1-43395591 G>T
c.632C>A (p.Pro211His)	3		Likely Pathogenic PM2PM1PP3PP2			Deleterious (Moderate)	Deleterious		chr1-43395591 G>T
c.524G>T (p.Gly175Val)	5		Likely Pathogenic PM2PM1PP3PM5PP2PP5	Pathogenic (1 star)		Deleterious (Moderate)	Deleterious		chr1-43395699 C>A
c.998G>A (p.Arg333Gln)		rs1553155986		Pathogenic/Likely pathogenic (2 stars)	VAR_065221	Deleterious (Moderate)	Deleterious		chr1-43394679 C>T
c.277C>T (p.Arg93Trp)	4	rs267607061	Likely Pathogenic PM2PM5PM1PS2PP3PP2PS3PP5	Pathogenic (2 stars)	VAR_065207 Pathogenic	Deleterious (Supporting)			chr1-43396536 G>A
Missense NA
c.940G>A (p.Gly314Ser)	7	rs121909739	Likely Pathogenic PM2PM5PM1PS4PP3PP2PP5	Pathogenic (2 stars)	VAR_054764 Pathogenic	Deleterious (Moderate)	Deleterious (Low)		chr1-43394913 C>T
c.1390G>C (p.Ala464Pro)	10		VUS PM2PP3PM1PP2			Deleterious (Supporting)	Deleterious (Low)		chr1-43392801 C>G
c.998G>A (p.Arg333Gln)	8	rs1553155986	Pathogenic PS4PM2PM5PM1PP3PP2PP5	Pathogenic/Likely pathogenic (2 stars)	VAR_065221	Deleterious (Moderate)	Deleterious		chr1-43394679 C>T
c.26C>T (p.Thr9Met)	2	rs1570601100	VUS PP3PM2PP2	Uncertain significance (2 stars)		Deleterious (Moderate)	Deleterious		chr1-43408985 G>A
c.114+1G > A	2		Likely Pathogenic PVS1PM2					Splice-altering / Strong	chr1-43408896 C>T
c.224G > A (p.Gly75Glu)	3		VUS PM2PP3PM1PP2			Deleterious (Moderate)	Deleterious		chr1-43396768 C>T
c.275+3A > T	3		VUS PM2PP3					dbscSNV Deleterious / Splice AI Benign	chr1-43396714 T>A
c.370del (p.Leu124Trpfs*12)	4		Likely Pathogenic PVS1PM2						chr1-43396442 AG>A
c.376C>T (p.Arg126Cys)	4	rs80359818	Pathogenic PS2PP3PM2PM5PM1PP2PS3PP5	Pathogenic/Likely pathogenic​ (2 stars)	VAR_054757 Pathogenic	Deleterious (Strong)	Deleterious		chr1-43396437 G>A
c.457C > T (p.Arg153Cys)	4		Pathogenic PS4PM2PM5PM1PP3PP2PP5	Pathogenic (1 star)	VAR_054759	Deleterious (Moderate)	Deleterious		chr1-43396356 G>A
c.667C>T (p.Arg223Trp)	5	rs796053248	Likely Pathogenic PM2PM1PS4PM5PP2PP5	Pathogenic​ (2 stars)	VAR_065216 Pathogenic	Uncertain	Benign (Low)		chr1-43395556 G>A
c.847C>A (p.Gln283Lys)	6		Likely Pathogenic PM2PM1PP3PM5PP2			Deleterious (Moderate)	Deleterious		chr1-43395284 G>T
c.979_991dup (p.Ala331Glyfs*54)	8		Likely Pathogenic PVS1PM2						chr1-43394685 G>GCTCGCTCCACCAC
c.988C>T (p.Arg330*)	8	rs80359826	Pathogenic PVS1PS2PM2PP5	Pathogenic (2 stars)					chr1-43394689 G>A
c.997C>T (p.Arg333Trp)	8	rs80359825	Likely Pathogenic PM2PM5PM1PS4PP3PP2PP5	Pathogenic/Likely pathogenic​ (2 stars)	VAR_013286 Pathogenic	Deleterious (Moderate)	Deleterious		chr1-43394680 G>A
c.1006delC (p.Leu336Cysfs*4)	8	rs796053271	Pathogenic PVS1PM2PS4PP5	Pathogenic (1 star)					chr1-43394670 AG>A
c.1129G > C (p.Ala377Pro)	9		VUS PM2PP3PM1PP2			Deleterious (Moderate)	Deleterious		chr1-43393425 C>G
c.1363A>G (p.Thr455Ala)	10		VUS PM2PP3PM1PP2			Deleterious (Moderate)	Deleterious		chr1-43392828 T>C
c.1372C>T (p.Arg458Trp)	10	rs13306758	Pathogenic PS4PM2PM5PP3PM1PP2PS3PP1PP5	Pathogenic/Likely pathogenic (2 stars)	VAR_076236	Deleterious (Moderate)	Deleterious		chr1-43392819 G>A
c.1458_1459insT (p.Gly487Trpfs*3)	10		VUS PM2PVS1						chr1-43392732 C>CA
c.1A > G (Met1?)	1		Pathogenic PS1PS4PM2PVS1PP5	Pathogenic (2 stars)		Uncertain	Benign (Low)		chr1-43424322 T>C
c.88_106dup19 (p.Pro36Hisfs*59)	2		Likely Pathogenic PVS1PM2						chr1-43408904 G>GGGGCATTGATGACTCCAGT
c.101A>G (p.Asn34Ser)	2	rs80359812	Likely Pathogenic PS2PM2PM5PP2PP5	Pathogenic (2 stars)	VAR_054756 Pathogenic	Uncertain	Benign (Low)		chr1-43408910 T>C
c.109C > T (p.Gln37*)	2		Likely Pathogenic PVS1PM2						chr1-43408902 G>A
c.124_126del (p.Glu42del)	3		VUS PM2PM4						chr1-43396865 ACTC>A
c.196 T > A (p.Ser66Thr)	3		Likely Pathogenic PM2PP3PM5PM1PP2			Deleterious (Supporting)	Deleterious (Low)		chr1-43396796 A>T
c.223G > A (p.Gly75Arg)
c.272G > A (p.Gly91Asp)
c.376C>T (p.Arg126Cys)	4	rs80359818	Pathogenic PS2PP3PM2PM5PM1PP2PS3PP5	Pathogenic/Likely pathogenic​ (2 stars)	VAR_054757 Pathogenic	Deleterious (Strong)	Deleterious		chr1-43396437 G>A
c.396C>G (p.Tyr132*)	4		Likely Pathogenic PVS1PM2						chr1-43396417 G>C
c.448_466del (p.Thr150Trpfs*35)	4		Likely Pathogenic PVS1PM2						chr1-43396346 AGGGCCCCACGAAGGGCTGT>A
c.579del (p.Phe194Serfs*35)	5		Likely Pathogenic PVS1PM2						chr1-43395643 AG>A
c.620G > C (p.Cys207Tyr)	No adequate info provided	No adequate info provided	No adequate info provided	No adequate info provided	No adequate info provided	No adequate info provided	No adequate info provided	No adequate info provided	No adequate info provided
c.902_903insC/c.902dup (p.Val303Glyfs*78)	7		Likely Pathogenic PVS1PM2						chr1-43394950 C>CG
c.988C>T (p.Arg330*)	8	rs80359826	Pathogenic PVS1PS2PM2PP5	Pathogenic (2 stars)					chr1-43394689 G>A
c.988C>T (p.Arg330*)	8	rs80359826	Pathogenic PVS1PS2PM2PP5	Pathogenic (2 stars)					chr1-43394689 G>A
c.988C>T (p.Arg330*)	8	rs80359826	Pathogenic PVS1PS2PM2PP5	Pathogenic (2 stars)					chr1-43394689 G>A
c.997C>T (p.Arg333Trp)	8	rs80359825	Likely Pathogenic PM2PM5PM1PS4PP3PP2PP5	Pathogenic/Likely pathogenic​ (2 stars)	VAR_013286 Pathogenic	Deleterious (Moderate)	Deleterious		chr1-43394680 G>A
c.997C>T (p.Arg333Trp)	8	rs80359825	Likely Pathogenic PM2PM5PM1PS4PP3PP2PP5	Pathogenic/Likely pathogenic​ (2 stars)	VAR_013286 Pathogenic	Deleterious (Moderate)	Deleterious		chr1-43394680 G>A
c.997C>T (p.Arg333Trp)	8	rs80359825	Likely Pathogenic PM2PM5PM1PS4PP3PP2PP5	Pathogenic/Likely pathogenic​ (2 stars)	VAR_013286 Pathogenic	Deleterious (Moderate)	Deleterious		chr1-43394680 G>A
c.1206del (p.Ala403Profs*105)	9		Likely Pathogenic PVS1PM2						chr1-43393347 CA>C
c.1199G>T ( p.Arg400Leu)	9	rs776095655	Pathogenic PS2PM2PM5PM1PP3PP2PP5	Pathogenic​ (2 stars)		Deleterious (Moderate)	Deleterious		chr1-43393355 C>A
large deletion
c.971C>T (p.Ser324Leu)	7	rs796053253	Likely Pathogenic PP3PM2PM5PM1PS4PP2PP5	Pathogenic/Likely pathogenic​ (2 stars)	VAR_065219 Pathogenic	Deleterious (Strong)	Deleterious		chr1-43394882 G>A
c.971C>T (p.Ser324Leu)	7	rs796053253	Likely Pathogenic PP3PM2PM5PM1PS4PP2PP5	Pathogenic/Likely pathogenic​ (2 stars)	VAR_065219 Pathogenic	Deleterious (Strong)	Deleterious		chr1-43394882 G>A
c.971C>T (p.Ser324Leu)	7	rs796053253	Likely Pathogenic PP3PM2PM5PM1PS4PP2PP5	Pathogenic/Likely pathogenic​ (2 stars)	VAR_065219 Pathogenic	Deleterious (Strong)	Deleterious		chr1-43394882 G>A
c.1303dup ( p.Ile435Asnfs*20)	10		Likely Pathogenic PVS1PM2						chr1-43392887 A>AT
full coding sequence deletion
c.1134_1136del (p.Phe379del)	9		Pathogenic PS4PM2PM4PM1PM5PP5	Conflicting classifications of pathogenicity Pathogenic/Uncertain significance					chr1-43393417 AAAG>A
c.940G>A (p.Gly314Ser)	7	rs121909739	Likely Pathogenic PM2PM5PM1PS4PP3PP2PP5	Pathogenic (2 stars)	VAR_054764 Pathogenic	Deleterious (Moderate)	Deleterious (Low)		chr1-43394913 C>T
c.349A>T ( p.Lys117*)	4		Likely Pathogenic PVS1PM2						chr1-43396464 T>A
c.17del (p.Lys6Argfs*3)	1		Likely Pathogenic PVS1PM2						chr1-43424305 CT>C
c.679+25_680-43del	5		Likely Pathogenic PVS1PM2						chr1-43395493 AAGAAGGCCAGGGCTCAGGGAGTGGGGAGGAGGGCAGGGCCATGCCCGTACCACTCTTGGCCCGGTTCT>A
c.389G>A (p.Gly130Asp)			Likely Pathogenic PP3PM2PM5PM1PP2			Deleterious (Strong)	Deleterious		chr1-43396424 C>T
Microdeletion on 1p34.2 (15.6 kb)
c.409A>G (p.Thr137Ala)	4		Likely Pathogenic PM2PM1PP3PP2			Deleterious (Supporting)	Benign (Low)		chr1-43396404 T>C
c.19-2A>C (IVS2- 2A>C)	2		Likely Pathogenic PVS1PM2					Splice-altering / Strong	chr1-43408994 T>G
c.101A>T (p.Asn34Ile)	2	rs80359812	Likely Pathogenic PM2PM5PP3PP2PP5	Pathogenic (0 star)	VAR_054755	Deleterious (Supporting)	Deleterious		chr1-43408910 T>A
Arr[hg19] 1p34.2p34.1(43,108,058-45,074,819)x1; he*ozygous deletion 1p34.1 to 1p34.2 region with a size of at least 1.97Mb
c.130_135del (p.Tyr44_Asn45del)	3		VUS PM2PM4						chr1-43396856 GGTTGTA>G
c.342dup/c.342_343insA (p.Leu115Thrfs*6).	4		Likely Pathogenic PVS1PM2						chr1-43396470 G>GT
