# Supplementary material for: The diagnostic and prognostic role of cerebrospinal fluid biomarkers in glucose transporter 1 deficiency: a systematic review
Source: Eur J Pediatr. 2024 Jul 2;183(9):3665–78. doi: 10.1007/s00431-024-05657-6 (PMC11322378; doi:10.1007/s00431-024-05657-6)
Supplement: Supplementary file 3 — Supplementary file3 (XLSX 86 KB) [file 431_2024_5657_MOESM3_ESM.xlsx]

## Sheet: Foglio1
REFERENCE	Was the study question or objective clearly stated	Was the study population clearly and fully described, including a case definition	Were the cases consecutive	Were the subjects comparable	Was the intervention clearly described	Were the outcome measures clearly defined, valid, reliable, and implemented consistently across all study participants	Was the length of follow-up adequate	Were the statistical methods well-described	Were the results well-described	QUALITY RATING (Good, Fair, or Poor)
Diomedi M, Gan-Or Z, Placidi F, et al. A 23 years follow-up study identifies GLUT1 deficiency syndrome initially diagnosed as complicated hereditary spastic paraplegia. Eur J Med Genet. 2016;59(11):564-568. doi:10.1016/j.ejmg.2016.10.003	YES	YES	YES	YES	NA	NO	NR	NR	YES	Fair
Tornese G, Patti G, Pellegrin MC, et al. A case report of glucose transporter 1 deficiency syndrome with growth hormone deficiency diagnosed before starting ketogenic diet. Ital J Pediatr. 2020;46(1):119. doi:10.1186/s13052-020-00888-3	YES	YES	NA	NA	NA	YES	YES	NA	NA	Fair
Çolak R, Alkan Özdemir S, Yangın Ergon E, Kağnıcı M, Çalkavur Ş. A Different SLC2A1 Gene Mutation in Glut 1 Deficiency Syndrome: c.734A>C. Balkan Med J. 2017;34(6):580-583. doi:10.4274/balkanmedj.2016.1376	YES	YES	NA	NA	NA	NO	NO	NA	NA	Poor
Ito Y, Oguni H, Ito S, Oguni M, Osawa M. A modified Atkins diet is promising as a treatment for glucose transporter type 1 deficiency syndrome. Dev Med Child Neurol. 2011;53(7):658-663. doi:10.1111/j.1469-8749.2011.03961.x	YES	YES	YES	YES	YES	YES	YES	NA	YES	Good
Vermeer S, Koolen DA, Visser G, et al. A novel microdeletion in 1(p34.2p34.3), involving the SLC2A1 (GLUT1) gene, and severe delayed development. Dev Med Child Neurol. 2007;49(5):380-384. doi:10.1111/j.1469-8749.2007.00380.x	YES	YES	NA	NA	YES	NO	YES	NA	NA	Fair
Üstyol A, Takahashi S, Hatipoğlu HU, Duman MA, Elevli M, Selçuk-Duru HN. A novel mutation in SLC2A1 gene causing GLUT-1 deficiency syndrome in a young adult patient. Turk J Pediatr. 2019;61(6):946-948. doi:10.24953/turkjped.2019.06.018	YES	YES	NA	NA	NA	NO	YES	NA	NA	Poor
Weller CM, Leen WG, Neville BGR, et al. A novel SLC2A1 mutation linking hemiplegic migraine with alternating hemiplegia of childhood. Cephalalgia. 2015;35(1):10-15. doi:10.1177/0333102414532379	YES	YES	NO	YES	YES	NO	YES	NA	YES	Fair
Gras D, Cousin C, Kappeler C, et al. A simple blood test expedites the diagnosis of glucose transporter type 1 deficiency syndrome. Ann Neurol. 2017;82(1):133-138. doi:10.1002/ana.24970	YES	YES	YES	YES	YES	NO	YES	NR	YES	Good
Ohshiro-Sasaki A, Shimbo H, Takano K, Wada T, Osaka H. A three-year-old boy with glucose transporter type 1 deficiency syndrome presenting with episodic ataxia. Pediatr Neurol. 2014;50(1):99-100. doi:10.1016/j.pediatrneurol.2013.09.002	YES	YES	NA	NA	NA	NO	NO	NA	NA	Poor
Mullen SA, Suls A, De Jonghe P, Berkovic SF, Scheffer IE. Absence epilepsies with widely variable onset are a key feature of familial GLUT1 deficiency. Neurology. 2010;75(5):432-440. doi:10.1212/WNL.0b013e3181eb58b4	YES	YES	YES	YES	NA	NO	NR	NA	YES	Fair
Tchapyjnikov D, Mikati MA. Acetazolamide-responsive Episodic Ataxia Without Baseline Deficits or Seizures Secondary to GLUT1 Deficiency: A Case Report and Review of the Literature. Neurologist. 2018;23(1):17-18. doi:10.1097/NRL.0000000000000168	YES	YES	NO	YES	NA	NO	NR	NA	NA	Poor
Akman CI, Engelstad K, Hinton VJ, et al. Acute hyperglycemia produces transient improvement in glucose transporter type 1 deficiency. Ann Neurol. 2010;67(1):31-40. doi:10.1002/ana.21797	YES	YES	YES	YES	YES	NO	NR	NA	YES	Fair
Liu Y, Bao X, Wang D, et al. Allelic variations of glut-1 deficiency syndrome: the chinese experience. Pediatr Neurol. 2012;47(1):30-34. doi:10.1016/j.pediatrneurol.2012.04.010	YES	YES	YES	YES	YES	NO	NR	NA	YES	Fair
Bawazir WM, Gevers EF, Flatt JF, et al. An infant with pseudohyperkalemia, hemolysis, and seizures: cation-leaky GLUT1-deficiency syndrome due to a SLC2A1 mutation. J Clin Endocrinol Metab. 2012;97(6):E987-993. doi:10.1210/jc.2012-1399	YES	YES	NA	NA	YES	NO	NR	NA	YES	Fair
Shibata T, Kobayashi K, Yoshinaga H, Ono H, Shinpo M, Kagitani-Shimono K. Another Case of Glucose Transporter 1 Deficiency Syndrome with Periventricular Calcification, Cataracts, Hemolysis, and Pseudohyperkalemia. Neuropediatrics. 2017;48(5):390-393. doi:10.1055/s-0037-1603520	YES	YES	NA	NA	NA	YES	NO	NA	YES	Fair
Yubero D, O’Callaghan M, Montero R, et al. Association between coenzyme Q10 and glucose transporter (GLUT1) deficiency. BMC Pediatr. 2014;14:284. doi:10.1186/s12887-014-0284-5	YES	YES	NA	NA	YES	YES	NO	NA	YES	Fair
Friedman JRL, Thiele EA, Wang D, et al. Atypical GLUT1 deficiency with prominent movement disorder 1 responsive to ketogenic diet. Mov Disord. 2006;21(2):241-245. doi:10.1002/mds.20660	YES	YES	NA	NA	NA	NO	NO	NA	NA	Poor
Brockmann K, Wang D, Korenke CG, et al. Autosomal dominant glut-1 deficiency syndrome and familial epilepsy. Ann Neurol. 2001;50(4):476-485. doi:10.1002/ana.1222	YES	YES	YES	YES	YES	NO	NR	NA	YES	Fair
Klepper J, Willemsen M, Verrips A, et al. Autosomal dominant transmission of GLUT1 deficiency. Hum Mol Genet. 2001;10(1):63-68. doi:10.1093/hmg/10.1.63	YES	YES	NO	YES	YES	NO	NR	NA	YES	Fair
Klepper J, Scheffer H, Elsaid MF, Kamsteeg EJ, Leferink M, Ben-Omran T. Autosomal recessive inheritance of GLUT1 deficiency syndrome. Neuropediatrics. 2009;40(5):207-210. doi:10.1055/s-0030-1248264	YES	YES	NA	NA	NR	NO	NR	NA	YES	Poor
Klepper J, Salas-Burgos A, Gertsen E, Fischbarg J. Bench meets bedside: a 10-year-old girl and amino acid residue glycine 75 of the facilitative glucose transporter GLUT1. Biochemistry. 2005;44(38):12621-12626. doi:10.1021/bi051079t	YES	YES	NA	NA	YES	NO	NR	NA	YES	Fair
Gaspard N, Suls A, Vilain C, De Jonghe P, Van Bogaert P. “Benign” myoclonic epilepsy of infancy as the initial presentation of glucose transporter-1 deficiency. Epileptic Disord. 2011;13(3):300-303. doi:10.1684/epd.2011.0452	YES	YES	NA	NA	NA	NO	NR	NA	YES	Poor
Vaudano AE, Olivotto S, Ruggieri A, et al. Brain correlates of spike and wave discharges in GLUT1 deficiency syndrome. Neuroimage Clin. 2017;13:446-454. doi:10.1016/j.nicl.2016.12.026	YES	YES	YES	YES	YES	NO	NR	NR	YES	Fair
Belal T, Day-Salvatore DL, Chandra S. Case 6: Seizures and Low Cerebrospinal Fluid Glucose in a 4-day-old Boy. Pediatr Rev. 2018;39(5):265-266. doi:10.1542/pir.2017-0154	YES	YES	NA	NA	NA	NO	NR	NA	NA	Poor
Akasaka M, Kamei A, Araya N, Oyama K, Sasaki M. Characteristic proton magnetic resonance spectroscopy in glucose transporter type 1 deficiency syndrome. Pediatr Int. 2018;60(10):978-979. doi:10.1111/ped.13672	YES	YES	YES	YES	YES	NO	NR	NA	YES	Fair
Pérez-Dueñas B, Prior C, Ma Q, et al. Childhood chorea with cerebral hypotrophy: a treatable GLUT1 energy failure syndrome. Arch Neurol. 2009;66(11):1410-1414. doi:10.1001/archneurol.2009.236	YES	YES	NA	NA	NA	YES	YES	NA	YES	Fair
Ito Y, Gertsen E, Oguni H, et al. Clinical presentation, EEG studies, and novel mutations in two cases of GLUT1 deficiency syndrome in Japan. Brain Dev. 2005;27(4):311-317. doi:10.1016/j.braindev.2004.09.010	YES	YES	YES	YES	YES	NO	NO	NA	YES	Fair
Klepper J, Wang D, Fischbarg J, et al. Defective glucose transport across brain tissue barriers: a newly recognized neurological syndrome. Neurochem Res. 1999;24(4):587-594. doi:10.1023/a:1022544131826	YES	YES	NA	NA	YES	NO	NR	NA	YES	Fair
Pawlik W, Okulewicz P, Pawlik J, Krzywińska-Zdeb E. Diagnostic and Clinical Manifestation Differences of Glucose Transporter Type 1 Deficiency Syndrome in a Family with SLC2A1 Gene Mutation. Int J Environ Res Public Health. 2022;19(6). doi:10.3390/ijerph19063279	YES	YES	YES	YES	YES	NO	NR	NA	NA	Fair
Kim H, Lee JS, Lee Y, et al. Diagnostic Challenges Associated with GLUT1 Deficiency: Phenotypic Variabilities and Evolving Clinical Features. Yonsei Med J. 2019;60(12):1209-1215. doi:10.3349/ymj.2019.60.12.1209	YES	YES	YES	YES	NA	NO	YES	NA	YES	Fair
Ramm-Pettersen A, Stabell KE, Nakken KO, Selmer KK. Does ketogenic diet improve cognitive function in patients with GLUT1-DS? A 6- to 17-month follow-up study. Epilepsy Behav. 2014;39:111-115. doi:10.1016/j.yebeh.2014.08.015	YES	YES	YES	YES	YES	YES	NO	NR	YES	Good
Arsov T, Mullen SA, Damiano JA, et al. Early onset absence epilepsy: 1 in 10 cases is caused by GLUT1 deficiency. Epilepsia. 2012;53(12):e204-207. doi:10.1111/epi.12007	YES	YES	YES	YES	NR	NO	NO	NR	YES	Fair
von Moers A, Brockmann K, Wang D, et al. EEG features of glut-1 deficiency syndrome. Epilepsia. 2002;43(8):941-945. Doi:10.1046/j.1528-1157.2002.50401.x	YES	YES	YES	YES	NO	NO	NO	NR	NR	Fair
Anheim M, Maillart E, Vuillaumier-Barrot S, et al. Excellent response to acetazolamide in a case of paroxysmal dyskinesias due to GLUT1-deficiency. J Neurol. 2011;258(2):316-317. Doi:10.1007/s00415-010-5702-5	YES	YES	NA	NA	YES	NO	NR	NA	YES	Fair
Logel SN, Connor EL, Hsu DA, Fenske RJ, Paloian NJ, De Vivo DC. Exploring diazoxide and continuous glucose monitoring as treatment for Glut1 deficiency syndrome. Ann Clin Transl Neurol. 2021;8(11):2205-2209. Doi:10.1002/acn3.51462	YES	YES	NA	NA	YES	NO	YES	NA	YES	Fair
Woo SB, Lee KH, Kang HC, Yang H, De Vivo DC, Kim SK. First report of glucose transporter 1 deficiency syndrome in Korea with a novel splice site mutation. Gene. 2012;506(2):380-382. doi:10.1016/j.gene.2012.06.095	YES	YES	NA	NA	YES	YES	NR	NA	NA	Fair
Fung EL wah, Ho YY, Hui J, et al. First report of GLUT1 deficiency syndrome in Chinese patients with novel and hot spot mutations in SLC2A1 gene. Brain Dev. 2011;33(2):170-173. doi:10.1016/j.braindev.2010.03.009	YES	YES	YES	YES	YES	NO	NR	NR	NA	Fair
Wolking S, Becker F, Bast T, et al. Focal epilepsy in glucose transporter type 1 (Glut1) defects: case reports and a review of literature. J Neurol. 2014;261(10):1881-1886. doi:10.1007/s00415-014-7433-5	YES	YES	YES	YES	YES	YES	NR	NR	NR	Fair
Wang D, Yang H, Shi L, et al. Functional studies of the T295M mutation causing Glut1 deficiency: glucose efflux preferentially affected by T295M. Pediatr Res. 2008;64(5):538-543. Doi:10.1203/PDR.0b013e318184d2b5	YES	YES	YES	YES	YES	YES	NR	NR	YES	Good
Mullen SA, Marini C, Suls A, et al. Glucose transporter 1 deficiency as a treatable cause of myoclonic astatic epilepsy. Arch Neurol. 2011;68(9):1152-1155. doi:10.1001/archneurol.2011.102	YES	YES	YES	YES	NO	NO	NR	NR	YES	Fair
Mohammad SS, Coman D, Calvert S. Glucose transporter 1 deficiency syndrome and hemiplegic migraines as a dominant presenting clinical feature. J Paediatr Child Health. 2014;50(12):1025-1026. doi:10.1111/jpc.12613	YES	YES	NA	NA	YES	YES	NR	NR	YES	Fair
Appavu B, Mangum T, Obeid M. Glucose Transporter 1 Deficiency: A Treatable Cause of Opsoclonus and Epileptic Myoclonus. Pediatr Neurol. 2015;53(4):364-366. doi:10.1016/j.pediatrneurol.2015.05.019	YES	YES	YES	YES	YES	YES	NO	NR	YES	Good
Hoshino H, Takayama K, Ishii A, Takahashi Y, Kanemura H. Glucose transporter type 1 deficiency syndrome associated with autoantibodies to glutamate receptors. Brain Dev. 2020;42(9):686-690. doi:10.1016/j.braindev.2020.05.010	YES	YES	NA	NA	YES	YES	NO	NR	YES	Fair
Haberlandt E, Karall D, Jud V, et al. Glucose transporter type 1 deficiency syndrome effectively treated with modified Atkins diet. Neuropediatrics. 2014;45(2):117-119. doi:10.1055/s-0033-1349225	YES	YES	NA	NA	YES	YES	NO	NR	YES	Fair
Koy A, Assmann B, Klepper J, Mayatepek E. Glucose transporter type 1 deficiency syndrome with carbohydrate-responsive symptoms but without epilepsy. Dev Med Child Neurol. 2011;53(12):1154-1156. doi:10.1111/j.1469-8749.2011.04082.	YES	YES	NA	NA	YES	YES	NO	NR	YES	Fair
Gramer G, Wolf NI, Vater D, et al. Glucose transporter-1 (GLUT1) deficiency syndrome: diagnosis and treatment in late childhood. Neuropediatrics. 2012;43(3):168-171. doi:10.1055/s-0032-1315433	YES	YES	YES	YES	YES	YES	NO	NR	YES	Good
Leen WG, Klepper J, Verbeek MM, et al. Glucose transporter-1 deficiency syndrome: the expanding clinical and genetic spectrum of a treatable disorder. Brain. 2010;133(Pt 3):655-670. doi:10.1093/brain/awp336	YES	YES	YES	YES	YES	YES	NR	YES	YES	Good
Ismayilova N, Hacohen Y, MacKinnon AD, Elmslie F, Clarke A. GLUT-1 deficiency presenting with seizures and reversible leukoencephalopathy on MRI imaging. Eur J Paediatr Neurol. 2018;22(6):1161-1164. doi:10.1016/j.ejpn.2018.02.002	YES	YES	NA	NA	YES	YES	NO	NR	YES	Fair
Roulet-Perez E, Ballhausen D, Bonafé L, Cronel-Ohayon S, Maeder-Ingvar M. Glut-1 deficiency syndrome masquerading as idiopathic generalized epilepsy. Epilepsia. 2008;49(11):1955-1958. doi:10.1111/j.1528-1167.2008.01654.x	YES	YES	NA	NA	YES	YES	NO	NR	YES	Fair
Wang D, Pascual JM, Yang H, et al. Glut-1 deficiency syndrome: clinical, genetic, and therapeutic aspects. Ann Neurol. 2005;57(1):111-118. doi:10.1002/ana.20331	YES	YES	YES	YES	NO	NO	NR	NR	YES	Fair
Overweg-Plandsoen WCG, Groener JEM, Wang D, et al. GLUT-1 deficiency without epilepsy--an exceptional case. J Inherit Metab Dis. 2003;26(6):559-563. doi:10.1023/a:1025999914822	YES	YES	NA	NA	YES	YES	NR	NR	YES	Fair
Rotstein M, Doran J, Yang H, Ullner PM, Engelstad K, De Vivo DC. Glut1 deficiency and alternating hemiplegia of childhood. Neurology. 2009;73(23):2042-2044. doi:10.1212/WNL.0b013e3181c55ebf	YES	YES	NA	NA	YES	NO	NR	NR	YES	Fair
Graham JMJ. GLUT1 deficiency syndrome as a cause of encephalopathy that includes cognitive disability, treatment-resistant infantile epilepsy and a complex movement disorder. Eur J Med Genet. 2012;55(5):332-334. doi:10.1016/j.ejmg.2011.11.009	YES	YES	NA	NA	NO	NO	NR	NR	NO	Poor
Klepper J, Engelbrecht V, Scheffer H, van der Knaap MS, Fiedler A. GLUT1 deficiency with delayed myelination responding to ketogenic diet. Pediatr Neurol. 2007;37(2):130-133. doi:10.1016/j.pediatrneurol.2007.03.009	YES	YES	NA	NA	YES	YES	NR	NR	YES	Fair
Joshi C, Greenberg CR, De Vivo D, Wang D, Chan-Lui W, Booth FA. GLUT1 deficiency without epilepsy: yet another case. J Child Neurol. 2008;23(7):832-834. doi:10.1177/0883073808314896	YES	YES	NA	NA	YES	YES	NR	NR	YES	Fair
Rotstein M, Engelstad K, Yang H, et al. Glut1 deficiency: inheritance pattern determined by haploinsufficiency. Ann Neurol. 2010;68(6):955-958. doi:10.1002/ana.22088	YES	YES	YES	YES	NO	YES	NR	NR	YES	Fair
Ramm-Pettersen A, Nakken KO, Skogseid IM, et al. Good outcome in patients with early dietary treatment of GLUT-1 deficiency syndrome: results from a retrospective Norwegian study. Dev Med Child Neurol. 2013;55(5):440-447. doi:10.1111/dmcn.12096	YES	YES	YES	YES	YES	YES	NO	NR	YES	Good
Nakagama Y, Isojima T, Mizuno Y, Takahashi N, Kitanaka S, Igarashi T. Growth hormone deficiency: a possible complication of glucose transporter 1 deficiency? Acta Paediatr. 2012;101(6):e259-262. doi:10.1111/j.1651-2227.2012.02606.x	YES	YES	NA	NA	NO	YES	NR	NR	YES	Fair
Pascual JM, Van Heertum RL, Wang D, Engelstad K, De Vivo DC. Imaging the metabolic footprint of Glut1 deficiency on the brain. Ann Neurol. 2002;52(4):458-464. doi:10.1002/ana.10311	YES	YES	YES	YES	NO	NO	NR	NO	YES	Fair
Gowda VK, Sheshu S. Intermittent Ataxia with Early Onset Absence Epilepsy in Glucose Transporter Type 1 Deficiency Syndrome. Indian Pediatr. 2015;52(11):997.	YES	YES	NA	NA	NO	YES	NR	NR	NR	Poor
Madaan P, Jauhari P, Chakrabarty B, Gulati S. Jeavons syndrome in a family with GLUT1-deficiency syndrome. Seizure. 2019;71:158-160. doi:10.1016/j.seizure.2019.07.011	YES	YES	NA	NA	NO	YES	NR	NR	NR	Poor
Alter AS, Engelstad K, Hinton VJ, et al. Long-term clinical course of Glut1 deficiency syndrome. J Child Neurol. 2015;30(2):160-169. doi:10.1177/0883073814531822	YES	YES	YES	YES	YES	YES	YES	YES	YES	Good
Anand G, Padeniya A, Hanrahan D, et al. Milder phenotypes of glucose transporter type 1 deficiency syndrome. Dev Med Child Neurol. 2011;53(7):664-668. doi:10.1111/j.1469-8749.2011.03949.x	YES	YES	YES	YES	YES	YES	NR	NR	YES	Good
Ito S, Oguni H, Ito Y, Ishigaki K, Ohinata J, Osawa M. Modified Atkins diet therapy for a case with glucose transporter type 1 deficiency syndrome. Brain Dev. 2008;30(3):226-228. doi:10.1016/j.braindev.2007.08.006	YES	YES	NA	NA	YES	NO	NO	NA	YES	Fair
Takahashi S, Ohinata J, Suzuki N, et al. Molecular analysis and anticonvulsant therapy in two patients with glucose transporter 1 deficiency syndrome: a successful use of zonisamide for controlling the seizures. Epilepsy Res. 2008;80(1):18-22. doi:10.1016/j.eplepsyres.2008.03.010	YES	YES	YES	YES	YES	NO	NR	NA	YES	Fair
Nakamura S, Osaka H, Muramatsu S, Aoki S, Jimbo EF, Yamagata T. Mutational and functional analysis of Glucose transporter I deficiency syndrome. Mol Genet Metab. 2015;116(3):157-162. doi:10.1016/j.ymgme.2015.08.006	YES	YES	NA	NA	YES	NO	YES	NA	YES	Fair
Ito Y, Takahashi S, Kagitani-Shimono K, et al. Nationwide survey of glucose transporter-1 deficiency syndrome (GLUT-1DS) in Japan. Brain Dev. 2015;37(8):780-789. doi:10.1016/j.braindev.2014.11.006	YES	YES	YES	YES	NA	YES	YES	NA	YES	Good
Slaughter L, Vartzelis G, Arthur T. New GLUT-1 mutation in a child with treatment-resistant epilepsy. Epilepsy Res. 2009;84(2-3):254-256. doi:10.1016/j.eplepsyres.2009.01.004	YES	YES	NA	NA	NA	YES	YES	NA	YES	Fair
Juozapaite S, Praninskiene R, Burnyte B, Ambrozaityte L, Skerliene B. Novel mutation in a patient with late onset GLUT1 deficiency syndrome. Brain Dev. 2017;39(4):352-355. doi:10.1016/j.braindev.2016.11.007	YES	YES	NA	NA	YES	YES	NO	NA	YES	Fair
De Giorgis V, Masnada S, Varesio C, et al. Overall cognitive profiles in patients with GLUT1 Deficiency Syndrome. Brain Behav. 2019;9(3):e01224. doi:10.1002/brb3.1224	YES	YES	YES	YES	YES	YES	YES	YES	YES	Good
Lee MS, Kim YJ, Kim EJ, Lee MJ. Overlap of autism spectrum disorder and glucose transporter 1 deficiency syndrome associated with a heterozygous deletion at the 1p34.2 region. J Neurol Sci. 2015;356(1-2):212-214. doi:10.1016/j.jns.2015.06.041	YES	YES	NA	NA	NR	NR	NO	NA	NR	Poor
Kitamura Y, Okumura A, Hayashi M, et al. Oxidative stress markers and phosphorus magnetic resonance spectroscopy in a patient with GLUT1 deficiency treated with modified Atkins diet. Brain Dev. 2012;34(5):372-375. doi:10.1016/j.braindev.2011.08.005	YES	YES	NA	NA	YES	YES	YES	NA	YES	Fair
Suls A, Dedeken P, Goffin K, et al. Paroxysmal exercise-induced dyskinesia and epilepsy is due to mutations in SLC2A1, encoding the glucose transporter GLUT1. Brain. 2008;131(Pt 7):1831-1844. doi:10.1093/brain/awn113	YES	YES	YES	YES	YES	YES	NO	NA	YES	Fair
Urbizu A, Cuenca-León E, Raspall-Chaure M, et al. Paroxysmal exercise-induced dyskinesia, writer’s cramp, migraine with aura and absence epilepsy in twin brothers with a novel SLC2A1 missense mutation. J Neurol Sci. 2010;295(1-2):110-113. doi:10.1016/j.jns.2010.05.017	YES	YES	NA	NA	YES	YES	NO	NA	YES	Fair
Pearson TS, Pons R, Engelstad K, Kane SA, Goldberg ME, De Vivo DC. Paroxysmal eye-head movements in Glut1 deficiency syndrome. Neurology. 2017;88(17):1666-1673. doi:10.1212/WNL.0000000000003867	YES	YES	YES	YES	YES	YES	NO	NR	YES	Good
Zorzi G, Castellotti B, Zibordi F, Gellera C, Nardocci N. Paroxysmal movement disorders in GLUT1 deficiency syndrome. Neurology. 2008;71(2):146-148. doi:10.1212/01.wnl.0000316804.10020.ba	YES	YES	YES	YES	YES	YES	NO	NA	YES	Good
Reis S, Matias J, Machado R, Monteiro JP. Paroxysmal ocular movements - an early sign in Glut1 deficiency Syndrome. Metab Brain Dis. 2018;33(4):1381-1383. doi:10.1007/s11011-018-0225-3	YES	YES	NA	NA	YES	YES	NO	NA	YES	Fair
Chambon R, Vuillaumier-Barrot S, Seta N, Wagner S, Sarret C. Partial effectiveness of acetazolamide in a mild form of GLUT1 deficiency: a pediatric observation. Mov Disord. 2013 Oct;28(12):1749-51.	YES	YES	NA	NA	NA	NR	NO	NA	NO	Poor
Bourque DK, Cordeiro D, Nimmo GAM, Kobayashi J, Mercimek-Andrews S. Phenotypic and Genotypic Spectrum of Glucose Transporter-1 Deficiency Syndrome. Can J Neurol Sci. 2021;48(6):826-830. doi:10.1017/cjn.2021.3	YES	YES	YES	YES	YES	YES	YES	NR	YES	Good
Parolin G, Drigo P, Toldo I, et al. Pre- and postprandial electroencephalography in glucose transporter type 1 deficiency syndrome: an illustrative case to discuss the concept of carbohydrate responsiveness. J Child Neurol. 2011;26(1):103-108. doi:10.1177/0883073810376444	YES	YES	NA	NA	YES	YES	NO	NA	YES	Fair
Byrne S, Kearns J, Carolan R, Mc Menamin J, Klepper J, Webb D. Refractory absence epilepsy associated with GLUT-1 deficiency syndrome. Epilepsia. 2011;52(5):1021-1024. doi:10.1111/j.1528-1167.2011.02989.x	YES	YES	NA	NA	YES	YES	NO	NA	YES	Fair
Shiohama T, Fujii K, Takahashi S, Nakamura F, Kohno Y. Reversible white matter lesions during ketogenic diet therapy in glucose transporter 1 deficiency syndrome. Pediatr Neurol. 2013;49(6):493-496. doi:10.1016/j.pediatrneurol.2013.06.004	YES	YES	NA	NA	YES	YES	NO	NA	YES	Fair
Castellotti B, Ragona F, Freri E, et al. Screening of SLC2A1 in a large cohort of patients suspected for Glut1 deficiency syndrome: identification of novel variants and associated phenotypes. J Neurol. 2019;266(6):1439-1448. doi:10.1007/s00415-019-09280-6	YES	YES	YES	YES	YES	YES	YES	YES	YES	Good
Leary LD, Wang D, Nordli DRJ, Engelstad K, De Vivo DC. Seizure characterization and electroencephalographic features in Glut-1 deficiency syndrome. Epilepsia. 2003;44(5):701-707. doi:10.1046/j.1528-1157.2003.05302.x	YES	YES	YES	YES	YES	YES	NO	YES	YES	Good
Klepper J, Scheffer H, Leiendecker B, et al. Seizure control and acceptance of the ketogenic diet in GLUT1 deficiency syndrome: a 2- to 5-year follow-up of 15 children enrolled prospectively. Neuropediatrics. 2005;36(5):302-308. doi:10.1055/s-2005-872843	YES	YES	YES	YES	YES	YES	YES	NA	YES	Good
Coman DJ, Sinclair KG, Burke CJ, et al. Seizures, ataxia, developmental delay and the general paediatrician: glucose transporter 1 deficiency syndrome. J Paediatr Child Health. 2006;42(5):263-267. doi:10.1111/j.1440-1754.2006.00852.x	YES	YES	YES	YES	YES	YES	NR	NR	YES	Good
Klepper J, Leiendecker B, Heussinger N, Lausch E, Bosch F. Severe Hypertriglyceridemia in Glut1D on Ketogenic Diet. Neuropediatrics. 2016;47(2):132-136. doi:10.1055/s-0036-1572413	YES	YES	NA	NA	YES	YES	YES	NA	YES	Fair
Hashimoto N, Kagitani-Shimono K, Sakai N, et al. SLC2A1 gene analysis of Japanese patients with glucose transporter 1 deficiency syndrome. J Hum Genet. 2011;56(12):846-851. doi:10.1038/jhg.2011.115	YES	YES	YES	YES	YES	YES	NR	NA	YES	Good
De Giorgis V, Teutonico F, Cereda C, et al. Sporadic and familial glut1ds Italian patients: A wide clinical variability. Seizure. 2015;24:28-32. doi:10.1016/j.seizure.2014.11.009	YES	YES	YES	YES	YES	YES	NR	NA	YES	Good
Fujii T, Morimoto M, Yoshioka H, et al. T295M-associated Glut1 deficiency syndrome with normal erythrocyte 3-OMG uptake. Brain Dev. 2011;33(4):316-320. doi:10.1016/j.braindev.2010.06.012	YES	YES	YES	YES	YES	YES	NR	NR	YES	Good
Gumus H, Bayram AK, Kardas F, et al. The Effects of Ketogenic Diet on Seizures, Cognitive Functions, and Other Neurological Disorders in Classical Phenotype of Glucose Transporter 1 Deficiency Syndrome. Neuropediatrics. 2015;46(5):313-320. doi:10.1055/s-0035-1558435	YES	YES	YES	YES	YES	YES	YES	NR	YES	Good
Tzadok M, Nissenkorn A, Porper K, et al. The many faces of Glut1 deficiency syndrome. J Child Neurol. 2014;29(3):349-359. doi:10.1177/0883073812471718	YES	YES	YES	YES	YES	YES	NR	NR	YES	Good
Ivanova N, Peycheva V, Kamenarova K, et al. Three novel SLC2A1 mutations in Bulgarian patients with different forms of genetic generalized epilepsy reflecting the clinical and genetic diversity of GLUT1-deficiency syndrome. Seizure. 2018;54:41-44. doi:10.1016/j.seizure.2017.11.014	YES	YES	YES	YES	YES	YES	NR	NR	YES	Good
Akman CI, Provenzano F, Wang D, et al. Topography of brain glucose hypometabolism and epileptic network in glucose transporter 1 deficiency. Epilepsy Res. 2015;110:206-215. doi:10.1016/j.eplepsyres.2014.11.007	YES	YES	YES	YES	YES	YES	NR	YES	YES	Good
Levy B, Wang D, Ullner PM, et al. Uncovering microdeletions in patients with severe Glut-1 deficiency syndrome using SNP oligonucleotide microarray analysis. Mol Genet Metab. 2010;100(2):129-135. doi:10.1016/j.ymgme.2010.03.007	YES	YES	YES	YES	YES	YES	NR	YES	YES	Good
Vieker S, Schmitt J, Längler A, Schmidt W, Klepper J. Unusual sensitivity to steroid treatment in intractable childhood epilepsy suggests GLUT1 deficiency syndrome. Neuropediatrics. 2012 Oct;43(5):275-8. doi: 10.1055/s-0032-1324399. Epub 2012 Sep 13. PMID: 22976442	YES	YES	NA	NA	YES	YES	YES	NA	YES	Fair
Willemsen MA, Vissers LE, Verbeek MM, et al. Upstream SLC2A1 translation initiation causes GLUT1 deficiency syndrome. Eur J Hum Genet. 2017;25(6):771-774. doi:10.1038/ejhg.2017.45	YES	YES	NA	NA	YES	NA	NO	NA	YES	Fair
Dozières-Puyravel B, Zaman S, Petrou S, et al. Usefulness of diagnostic tools in a GLUT1 deficiency syndrome patient with 2 inherited mutations. Brain Dev. 2019;41(9):808-811. doi:10.1016/j.braindev.2019.05.008	YES	YES	NA	NA	NA	NA	NR	NA	YES	Fair
Gökben S, Yılmaz S, Klepper J, Serdaroğlu G, Tekgül H. Video/EEG recording of myoclonic absences in GLUT1 deficiency syndrome with a hot-spot R126C mutation in the SLC2A1 gene. Epilepsy Behav. 2011;21(2):200-202. doi:10.1016/j.yebeh.2011.03.027	YES	YES	NA	YES	YES	YES	NR	NA	YES	Fair
Lebon S, Suarez P, Alija S, et al. When should clinicians search for GLUT1 deficiency syndrome in childhood generalized epilepsies? Eur J Paediatr Neurol. 2015;19(2):170-175. doi:10.1016/j.ejpn.2014.11.009	YES	YES	YES	YES	YES	YES	NO	YES	YES	Good
Klepper J, Flörcken A, Fischbarg J, Voit T. Effects of anticonvulsants on GLUT1-mediated glucose transport in GLUT1 deficiency syndrome in vitro. Eur J Pediatr. 2003;162(2):84-89. doi:10.1007/s00431-002-1112-8	YES	YES	YES	YES	YES	YES	NR	YES	YES	Good
Natsume J, Ishihara N, Azuma Y, et al. Lenticular nuclei to thalamic ratio on PET is useful for diagnosis of GLUT1 deficiency syndrome. Brain Dev. 2021;43(1):69-77. doi:10.1016/j.braindev.2020.07.001	YES	YES	YES	YES	YES	YES	NR	YES	YES	Good
Angeli M, Vergadi E, Niotakis G, Raissaki M, Galanakis E. Abnormal gait and hypoglycorrhachia in a toddler with seizures. Pediatr Investig. 2022 Feb 21;6(1):47-49. doi: 10.1002/ped4.12311. PMID: 35382425; PMCID: PMC8960915.	YES	YES	NA	NA	YES	YES	NR	NA	YES	Fair
Barthold M, Jurkutat A, Goetz R, Schubring L, Spiegler J, Fries AS, Kiesel L, Klepper J. Timing of Ketogenic Dietary Therapy (KDT) Introduction and Its Impact on Cognitive Profiles in Children with Glut1-DS-A Preliminary Study. Children (Basel). 2023 Apr 3;10(4):681. doi: 10.3390/children10040681. PMID: 37189930; PMCID: PMC10136870.	YES	YES	YES	YES	YES	YES	YES	YES	YES	Good
Awaad, Yasser & Berry, Ian & Tomoum, Hoda & Elsayed, Solaf. (2015). A Novel Frameshift Mutation in SLC2A1 Associated with a Mild form of Glucose Transporter Type 1-Related Movement Disorder. Journal of Pediatric Neurology. 13. 088-091. 10.1055/s-0035-1556765.	YES	YES	NA	NA	NO	NO	NA	NA	YES	Poor
Cappuccio G, Pinelli M, Alagia M, Donti T, Day-Salvatore DL, Veggiotti P, De Giorgis V, Lunghi S, Vari MS, Striano P, Brunetti-Pierri N, Kennedy AD, Elsea SH. Biochemical phenotyping unravels novel metabolic abnormalities and potential biomarkers associated with treatment of GLUT1 deficiency with ketogenic diet. PLoS One. 2017 Sep 29;12(9):e0184022. doi: 10.1371/journal.pone.0184022. PMID: 289612…	YES	YES	NO	YES	YES	YES	NR	YES	YES	Good
Fujii T, Ho YY, Wang D, De Vivo DC, Miyajima T, Wong HY, Tsang PT, Shirasaka Y, Kudo T, Ito M. Three Japanese patients with glucose transporter type 1 deficiency syndrome. Brain Dev. 2007 Mar;29(2):92-7. doi: 10.1016/j.braindev.2006.07.007. Epub 2006 Sep 1. PMID: 16949238.	YES	YES	NA	YES	YES	NO	NR	NR	YES	Fair
Hu Q, Shen Y, Su T, Liu Y, Xu S. Clinical and Genetic Characteristics of Chinese Children With GLUT1 Deficiency Syndrome: Case Report and Literature Review. Front Genet. 2021 Nov 22;12:734481. doi: 10.3389/fgene.2021.734481. PMID: 34880899; PMCID: PMC8645975.	YES	YES	YES	YES	YES	NO	NR	NA	YES	Fair
Klepper J, Leiendecker B, Eltze C, Heussinger N. Paroxysmal Nonepileptic Events in Glut1 Deficiency. Mov Disord Clin Pract. 2016 Nov-Dec;3(6):607-610. doi: 10.1002/mdc3.12387. Epub 2016 Jul 8. PMID: 28042592; PMCID: PMC5157724.	YES	YES	NA	YES	NO	YES	NR	YES	YES	Fair
Kraoua I, Benrhouma H, Vuillaumier-Barrot S, Klaa H, Youssef-Turki IB. A Case of Progressive Chorea Resulting From GLUT1 Deficiency. Mov Disord Clin Pract. 2015 Aug 18;2(4):424-425. doi: 10.1002/mdc3.12191. PMID: 30363555; PMCID: PMC6178750.	YES	YES	NA	NA	NO	NR	YES	NR	YES	Fair
Leen WG, Taher M, Verbeek MM, Kamsteeg EJ, van de Warrenburg BP, Willemsen MA. GLUT1 deficiency syndrome into adulthood: a follow-up study. J Neurol. 2014 Mar;261(3):589-99. doi: 10.1007/s00415-014-7240-z. Epub 2014 Jan 12. PMID: 24413642.	YES	YES	YES	YES	YES	YES	NA	NA	YES	Good
Magrinelli F, Mulroy E, Schneider SA, Latorre A, Di Lazzaro G, Hennig A, Grünewald S, De Vivo DC, Bhatia KP. Criss-cross gait: A clue to glucose transporter type 1 deficiency syndrome. Neurology. 2020 Sep 15;95(11):500-501. doi: 10.1212/WNL.0000000000010502. Epub 2020 Aug 4. PMID: 32753446.	YES	YES	NA	YES	NO	NA	NR	NA	NO	Poor
Messana T, Russo A, Vergaro R, Boni A, Santucci M, Pini A. Glucose Transporter Type 1 Deficiency Syndrome: Developmental Delay and Early-Onset Ataxia in a Novel Mutation of the SLC2A1 Gene. J Pediatr Neurosci. 2018 Oct-Dec;13(4):496-499. doi: 10.4103/JPN.JPN_169_17. PMID: 30937099; PMCID: PMC6413611.	YES	YES	NA	NA	YES	NO	YES	NA	YES	Fair
Nakamura S, Ito Y, Hayakawa H, Aoki S, Yamagata T, Osaka H. Establishment of a flow cytometry screening method for patients with glucose transporter 1 deficiency syndrome. Mol Genet Metab Rep. 2023 Jan 2;34:100954. doi: 10.1016/j.ymgmr.2022.100954. PMID: 36618999; PMCID: PMC9817163.	YES	YES	YES	YES	YES	YES	NR	YES	YES	Good
Olivotto S, Duse A, Bova SM, Leonardi V, Biganzoli E, Milanese A, Cereda C, Bertoli S, Previtali R, Veggiotti P. Glut1 deficiency syndrome throughout life: clinical phenotypes, intelligence, life achievements and quality of life in familial cases. Orphanet J Rare Dis. 2022 Sep 24;17(1):365. doi: 10.1186/s13023-022-02513-4. PMID: 36153584; PMCID: PMC9509642.	YES	YES	YES	YES	YES	YES	NA	NR	YES	Good
Sánchez-Lijarcio O, Yubero D, Leal F, Couce ML, González Gutiérrez-Solana L, López-Laso E, García-Cazorla À, Pías-Peleteiro L, de Azua Brea B, Ibáñez-Micó S, Mateo-Martínez G, Troncoso-Schifferli M, Witting-Enriquez S, Ugarte M, Artuch R, Pérez B. The clinical and biochemical hallmarks generally associated with GLUT1DS may be caused by defects in genes other than SLC2A1. Clin Genet. 2022 Jul;102(…	YES	YES	YES	YES	YES	YES	NA	NR	YES	Good
Sen S, Keough K, Gibson J. Clinical reasoning: novel GLUT1-DS mutation: refractory seizures and ataxia. Neurology. 2015 Apr 14;84(15):e111-4. doi: 10.1212/WNL.0000000000001467. PMID: 25870456.	YES	YES	NA	NA	YES	NA	NA	NA	YES	Fair
Tayebi N, Leon-Ricardo B, McCall K, Mehinovic E, Engelstad K, Huynh V, Turner TN, Weisenberg J, Thio LL, Hruz P, Williams RSB, De Vivo DC, Petit V, Haller G, Gurnett CA. Quantitative determination of SLC2A1 variant functional effects in GLUT1 deficiency syndrome. Ann Clin Transl Neurol. 2023 May;10(5):787-801. doi: 10.1002/acn3.51767. Epub 2023 Mar 31. PMID: 37000947; PMCID: PMC10187726.	YES	YES	YES	YES	YES	NO	NR	YES	YES	Good
Wang YY, Zhou YQ, Luo LJ, Wang CJ, Shen N, Li H, Wang JW. Ketogenic diet therapy in children with epilepsy caused by SLC2A1 mutations: a single-center single-arm retrospective study. World J Pediatr. 2022 Oct 27. doi: 10.1007/s12519-022-00620-7. Epub ahead of print. PMID: 36303089.	YES	YES	YES	YES	YES	YES	YES	YES	YES	Good
Yapici, Zuhal; Topaloğlu, Pinar; Turkmen, Cuneyt1; Eraksoy, Mefkure; Zuberi, Sameer2. A Patient with Glucose Transporter Type 1 Deficiency Syndrome: Paroxysmal Choreoathetosis and Cerebral Positron-Emission Tomography Findings. Neurological Sciences and Neurophysiology 39(1):p 53-55, Jan–Mar 2022. | DOI: 10.4103/nsn.nsn_127_21.	YES	YES	YES	YES	YES	YES	NR	NA	YES	Good
Weber YG, Storch A, Wuttke TV, Brockmann K, Kempfle J, Maljevic S, Margari L, Kamm C, Schneider SA, Huber SM, Pekrun A, Roebling R, Seebohm G, Koka S, Lang C, Kraft E, Blazevic D, Salvo-Vargas A, Fauler M, Mottaghy FM, Münchau A, Edwards MJ, Presicci A, Margari F, Gasser T, Lang F, Bhatia KP, Lehmann-Horn F, Lerche H. GLUT1 mutations are a cause of paroxysmal exertion-induced dyskinesias and indu…	YES	YES	NA	NA	YES	NA	NR	NA	YES	Fair
Zanaboni MP, Pasca L, Villa BV, Faggio A, Grumi S, Provenzi L, Varesio C, De Giorgis V. Characterization of Speech and Language Phenotype in GLUT1DS. Children (Basel). 2021 Apr 27;8(5):344. doi: 10.3390/children8050344. PMID: 33925679; PMCID: PMC8146076.	YES	YES	NO	YES	YES	YES	NR	YES	YES	Good
Hung PC, Huang WL. Leukoencephalopathy in infancy with glucose transporter type 1 deficiency syndrome. Pediatr Neonatol. 2021 Jan;62(1):117-118. doi: 10.1016/j.pedneo.2020.08.010. Epub 2020 Aug 15. PMID: 32888860.	YES	YES	NA	NA	NO	NA	YES	NA	YES	Fair
Peters TMA, Merx J, Kooijman PC, Noga M, de Boer S, van Gemert LA, Salden G, Engelke UFH, Lefeber DJ, van Outersterp RE, Berden G, Boltje TJ, Artuch R, Pías-Peleteiro L, García-Cazorla Á, Barić I, Thöny B, Oomens J, Martens J, Wevers RA, Verbeek MM, Coene KLM, Willemsen MAAP. Novel cerebrospinal fluid biomarkers of glucose transporter type 1 deficiency syndrome: Implications beyond the brain's en…	YES	YES	YES	YES	YES	NO	NR	YES	YES	Good
Mauri A, Duse A, Palm G, Previtali R, Bova SM, Olivotto S, Benedetti S, Coscia F, Veggiotti P, Cereda C. Molecular Genetics of GLUT1DS Italian Pediatric Cohort: 10 Novel Disease-Related Variants and Structural Analysis. Int J Mol Sci. 2022 Nov 4;23(21):13560. doi: 10.3390/ijms232113560. PMID: 36362347; PMCID: PMC9654628.	YES	YES	YES	YES	YES	YES	NR	NR	YES	Good
Kolic I, Radic Nisevic J, Vlasic Cicvaric I, Butorac Ahel I, Lah Tomulic K, Segulja S, Baraba Dekanic K, Serifi S, Ovuka A, Prpic I. GLUT1 Deficiency Syndrome-Early Treatment Maintains Cognitive Development? (Literature Review and Case Report). Genes (Basel). 2021 Aug 31;12(9):1379. doi: 10.3390/genes12091379. PMID: 34573360; PMCID: PMC8472230.	YES	YES	NA	NA	YES	YES	YES	NA	YES	Fair
Takahashi S, Tanaka R, Takeguchi R, Kuroda M, Akaba Y, Ito Y. The role of molecular analysis of SLC2A1 in the diagnostic workup of glucose transporter 1 deficiency syndrome. J Neurol Sci. 2020 Sep 15;416:117041. doi: 10.1016/j.jns.2020.117041. Epub 2020 Jul 16. PMID: 32712428.	YES	YES	YES	YES	YES	YES	NO	NR	YES	Good
Yildirim, Mirac & Babayiğit, Ömür & Ilgaz, Fatma & Yalnizoglu, Dilek & Topçu, Meral. (2021). Glucose Transporter Type 1 Deficiency Syndrome: A Single-Center Case Series. Türk Nöroloji Dergisi. 27. 343-346. 10.4274/tnd.2021.12979.	YES	YES	YES	YES	NO	NO	YES	NR	YES	Fair
Di Vito L, Licchetta L, Pippucci T, Baldassari S, Stipa C, Mostacci B, Alvisi L, Tinuper P, Bisulli F. Phenotype variability of GLUT1 deficiency syndrome: Description of a case series with novel SLC2A1 gene mutations. Epilepsy Behav. 2018 Feb;79:169-173. doi: 10.1016/j.yebeh.2017.12.012. Epub 2018 Jan 4. PMID: 29306089.	YES	YES	YES	YES	YES	NA	NR	NR	YES	Fair
Chow, C.K. & Wong, S.N. & Ma, C.K. & Luk, Ho. (2017). Glucose transporter type 1 deficiency syndrome in a 4-year-old Chinese boy. 22. 46-49.	YES	YES	NA	NA	YES	NA	YES	NA	YES	Fair
Thouin A, Crompton DE. Glut1 deficiency syndrome: Absence epilepsy and La Soupe du Jour. Pract Neurol. 2016 Feb;16(1):50-2. doi: 10.1136/practneurol-2015-001194. Epub 2015 Sep 3. PMID: 26336901.	YES	YES	NA	NA	NO	NO	NO	NA	YES	Poor
Mongin M, Mezouar N, Dodet P, Vidailhet M, Roze E. Paroxysmal Exercise-induced Dyskinesias Caused by GLUT1 Deficiency Syndrome. Tremor Other Hyperkinet Mov (N Y). 2016 Mar 4;6:371. doi: 10.7916/D89W0F96. PMID: 27351150; PMCID: PMC4790204.	YES	YES	NA	NA	YES	NO	NO	NA	YES	Fair
Chenouard A, Vuillaumier-Barrot S, Seta N, Kuster A. A Cause of Permanent Ketosis: GLUT-1 Deficiency. JIMD Rep. 2015;18:79-83. doi: 10.1007/8904_2014_352. Epub 2014 Sep 26. PMID: 25256448; PMCID: PMC4361925.	YES	YES	NA	NA	YES	NA	YES	NA	YES	Fair
Larsen J, Johannesen KM, Ek J, Tang S, Marini C, Blichfeldt S, Kibaek M, von Spiczak S, Weckhuysen S, Frangu M, Neubauer BA, Uldall P, Striano P, Zara F; MAE working group of EuroEPINOMICS RES Consortium; Kleiss R, Simpson M, Muhle H, Nikanorova M, Jepsen B, Tommerup N, Stephani U, Guerrini R, Duno M, Hjalgrim H, Pal D, Helbig I, Møller RS. The role of SLC2A1 mutations in myoclonic astatic epilep…	YES	YES	NA	NA	YES	YES	NR	NA	YES	Fair
Roubergue A, Apartis E, Mesnage V, Doummar D, Trocello JM, Roze E, Taieb G, De Villemeur TB, Vuillaumier-Barrot S, Vidailhet M, Levy R. Dystonic tremor caused by mutation of the glucose transporter gene GLUT1. J Inherit Metab Dis. 2011 Apr;34(2):483-8. doi: 10.1007/s10545-010-9264-6. Epub 2011 Jan 13. PMID: 21229316.	YES	YES	YES	YES	NO	YES	NR	NA	YES	Fair
Lankford J, Butler IJ, Koenig MK. Glucose transporter type I deficiency causing mitochondrial dysfunction. J Child Neurol. 2012 Jun;27(6):796-8. doi: 10.1177/0883073811426503. Epub 2011 Dec 7. PMID: 22156785.	YES	YES	NA	NA	YES	YES	NO	NA	YES	Fair
