# Supplementary material for: The diagnostic and prognostic role of cerebrospinal fluid biomarkers in glucose transporter 1 deficiency: a systematic review
Source: Eur J Pediatr. 2024 Jul 2;183(9):3665–78. doi: 10.1007/s00431-024-05657-6 (PMC11322378; doi:10.1007/s00431-024-05657-6)
Supplement: Supplementary file 4 — Supplementary file4 (XLSX 99 KB) [file 431_2024_5657_MOESM4_ESM.xlsx]

## Sheet: Foglio1
STUDY	D1	D2	D3	D4	D5	Overall
Diomedi M, Gan-Or Z, Placidi F, et al. A 23 years follow-up study identifies GLUT1 deficiency syndrome initially diagnosed as complicated hereditary spastic paraplegia. Eur J Med Genet. 2016;59(11):564-568. doi:10.1016/j.ejmg.2016.10.003	High	Low	High	High	Low	High
Tornese G, Patti G, Pellegrin MC, et al. A case report of glucose transporter 1 deficiency syndrome with growth hormone deficiency diagnosed before starting ketogenic diet. Ital J Pediatr. 2020;46(1):119. doi:10.1186/s13052-020-00888-3	High	Low	Some concerns	Some concerns	Low	Some concerns
Çolak R, Alkan Özdemir S, Yangın Ergon E, Kağnıcı M, Çalkavur Ş. A Different SLC2A1 Gene Mutation in Glut 1 Deficiency Syndrome: c.734A>C. Balkan Med J. 2017;34(6):580-583. doi:10.4274/balkanmedj.2016.1376	High	Low	Some concerns	High	Low	Some concerns
Ito Y, Oguni H, Ito S, Oguni M, Osawa M. A modified Atkins diet is promising as a treatment for glucose transporter type 1 deficiency syndrome. Dev Med Child Neurol. 2011;53(7):658-663. doi:10.1111/j.1469-8749.2011.03961.x	Some concerns	Low	Low	Low	Low	Low
Vermeer S, Koolen DA, Visser G, et al. A novel microdeletion in 1(p34.2p34.3), involving the SLC2A1 (GLUT1) gene, and severe delayed development. Dev Med Child Neurol. 2007;49(5):380-384. doi:10.1111/j.1469-8749.2007.00380.x	High	Low	High	High	Some concerns	High
Üstyol A, Takahashi S, Hatipoğlu HU, Duman MA, Elevli M, Selçuk-Duru HN. A novel mutation in SLC2A1 gene causing GLUT-1 deficiency syndrome in a young adult patient. Turk J Pediatr. 2019;61(6):946-948. doi:10.24953/turkjped.2019.06.018	High	Low	High	High	Some concerns	High
Weller CM, Leen WG, Neville BGR, et al. A novel SLC2A1 mutation linking hemiplegic migraine with alternating hemiplegia of childhood. Cephalalgia. 2015;35(1):10-15. doi:10.1177/0333102414532379	Low	Low	Low	High	Low	Low
Gras D, Cousin C, Kappeler C, et al. A simple blood test expedites the diagnosis of glucose transporter type 1 deficiency syndrome. Ann Neurol. 2017;82(1):133-138. doi:10.1002/ana.24970	Some concerns	Low	High	High	Low	Some concerns
Ohshiro-Sasaki A, Shimbo H, Takano K, Wada T, Osaka H. A three-year-old boy with glucose transporter type 1 deficiency syndrome presenting with episodic ataxia. Pediatr Neurol. 2014;50(1):99-100. doi:10.1016/j.pediatrneurol.2013.09.002	High	Low	Some concerns	High	Low	Some concerns
Mullen SA, Suls A, De Jonghe P, Berkovic SF, Scheffer IE. Absence epilepsies with widely variable onset are a key feature of familial GLUT1 deficiency. Neurology. 2010;75(5):432-440. doi:10.1212/WNL.0b013e3181eb58b4	High	Low	Some concerns	High	Some concerns	Some concerns
Tchapyjnikov D, Mikati MA. Acetazolamide-responsive Episodic Ataxia Without Baseline Deficits or Seizures Secondary to GLUT1 Deficiency: A Case Report and Review of the Literature. Neurologist. 2018;23(1):17-18. doi:10.1097/NRL.0000000000000168	High	Low	High	High	Low	High
Akman CI, Engelstad K, Hinton VJ, et al. Acute hyperglycemia produces transient improvement in glucose transporter type 1 deficiency. Ann Neurol. 2010;67(1):31-40. doi:10.1002/ana.21797	Some concerns	Low	Some concerns	High	Low	Some concerns
Liu Y, Bao X, Wang D, et al. Allelic variations of glut-1 deficiency syndrome: the chinese experience. Pediatr Neurol. 2012;47(1):30-34. doi:10.1016/j.pediatrneurol.2012.04.010	High	Low	Some concerns	High	Low	Some concerns
Bawazir WM, Gevers EF, Flatt JF, et al. An infant with pseudohyperkalemia, hemolysis, and seizures: cation-leaky GLUT1-deficiency syndrome due to a SLC2A1 mutation. J Clin Endocrinol Metab. 2012;97(6):E987-993. doi:10.1210/jc.2012-1399	High	Low	Some concerns	High	Low	Some concerns
Shibata T, Kobayashi K, Yoshinaga H, Ono H, Shinpo M, Kagitani-Shimono K. Another Case of Glucose Transporter 1 Deficiency Syndrome with Periventricular Calcification, Cataracts, Hemolysis, and Pseudohyperkalemia. Neuropediatrics. 2017;48(5):390-393. doi:10.1055/s-0037-1603520	High	Low	Some concerns	High	Low	Some concerns
Yubero D, O’Callaghan M, Montero R, et al. Association between coenzyme Q10 and glucose transporter (GLUT1) deficiency. BMC Pediatr. 2014;14:284. doi:10.1186/s12887-014-0284-5	High	Low	Low	Some concerns	Low	Low
Friedman JRL, Thiele EA, Wang D, et al. Atypical GLUT1 deficiency with prominent movement disorder 1 responsive to ketogenic diet. Mov Disord. 2006;21(2):241-245. doi:10.1002/mds.20660	High	Low	Low	High	Low	Some concerns
Brockmann K, Wang D, Korenke CG, et al. Autosomal dominant glut-1 deficiency syndrome and familial epilepsy. Ann Neurol. 2001;50(4):476-485. doi:10.1002/ana.1222	High	Low	Low	Low	Low	Low
Klepper J, Willemsen M, Verrips A, et al. Autosomal dominant transmission of GLUT1 deficiency. Hum Mol Genet. 2001;10(1):63-68. doi:10.1093/hmg/10.1.63	High	Low	Some concerns	High	Low	Some concerns
Klepper J, Scheffer H, Elsaid MF, Kamsteeg EJ, Leferink M, Ben-Omran T. Autosomal recessive inheritance of GLUT1 deficiency syndrome. Neuropediatrics. 2009;40(5):207-210. doi:10.1055/s-0030-1248264	High	Low	Low	High	Low	Some concerns
Klepper J, Salas-Burgos A, Gertsen E, Fischbarg J. Bench meets bedside: a 10-year-old girl and amino acid residue glycine 75 of the facilitative glucose transporter GLUT1. Biochemistry. 2005;44(38):12621-12626. doi:10.1021/bi051079t	High	Low	Some concerns	High	Some concerns	Some concerns
Gaspard N, Suls A, Vilain C, De Jonghe P, Van Bogaert P. “Benign” myoclonic epilepsy of infancy as the initial presentation of glucose transporter-1 deficiency. Epileptic Disord. 2011;13(3):300-303. doi:10.1684/epd.2011.0452	High	Low	High	High	Low	High
Vaudano AE, Olivotto S, Ruggieri A, et al. Brain correlates of spike and wave discharges in GLUT1 deficiency syndrome. Neuroimage Clin. 2017;13:446-454. doi:10.1016/j.nicl.2016.12.026	Low	Low	High	High	Some concerns	Some concerns
Belal T, Day-Salvatore DL, Chandra S. Case 6: Seizures and Low Cerebrospinal Fluid Glucose in a 4-day-old Boy. Pediatr Rev. 2018;39(5):265-266. doi:10.1542/pir.2017-0154	High	Low	High	High	Low	High
Akasaka M, Kamei A, Araya N, Oyama K, Sasaki M. Characteristic proton magnetic resonance spectroscopy in glucose transporter type 1 deficiency syndrome. Pediatr Int. 2018;60(10):978-979. doi:10.1111/ped.13672	High	Low	High	High	Low	High
Pérez-Dueñas B, Prior C, Ma Q, et al. Childhood chorea with cerebral hypotrophy: a treatable GLUT1 energy failure syndrome. Arch Neurol. 2009;66(11):1410-1414. doi:10.1001/archneurol.2009.236	High	Low	Low	High	Low	Some concerns
Ito Y, Gertsen E, Oguni H, et al. Clinical presentation, EEG studies, and novel mutations in two cases of GLUT1 deficiency syndrome in Japan. Brain Dev. 2005;27(4):311-317. doi:10.1016/j.braindev.2004.09.010	High	Low	Low	Some concerns	Low	NO
Klepper J, Wang D, Fischbarg J, et al. Defective glucose transport across brain tissue barriers: a newly recognized neurological syndrome. Neurochem Res. 1999;24(4):587-594. doi:10.1023/a:1022544131826	High	Low	Some concerns	High	Low	Some concerns
Pawlik W, Okulewicz P, Pawlik J, Krzywińska-Zdeb E. Diagnostic and Clinical Manifestation Differences of Glucose Transporter Type 1 Deficiency Syndrome in a Family with SLC2A1 Gene Mutation. Int J Environ Res Public Health. 2022;19(6). doi:10.3390/ijerph19063279	High	Low	High	High	Some concerns	Some concerns
Kim H, Lee JS, Lee Y, et al. Diagnostic Challenges Associated with GLUT1 Deficiency: Phenotypic Variabilities and Evolving Clinical Features. Yonsei Med J. 2019;60(12):1209-1215. doi:10.3349/ymj.2019.60.12.1209	Some concerns	Low	Some concerns	High	Low	Some concerns
Ramm-Pettersen A, Stabell KE, Nakken KO, Selmer KK. Does ketogenic diet improve cognitive function in patients with GLUT1-DS? A 6- to 17-month follow-up study. Epilepsy Behav. 2014;39:111-115. doi:10.1016/j.yebeh.2014.08.015	High	Low	Low	Low	Low	Low
Arsov T, Mullen SA, Damiano JA, et al. Early onset absence epilepsy: 1 in 10 cases is caused by GLUT1 deficiency. Epilepsia. 2012;53(12):e204-207. doi:10.1111/epi.12007	Some concerns	Low	Some concerns	High	Low	Some concerns
von Moers A, Brockmann K, Wang D, et al. EEG features of glut-1 deficiency syndrome. Epilepsia. 2002;43(8):941-945. Doi:10.1046/j.1528-1157.2002.50401.x	High	Low	Some concerns	High	Low	Some concerns
Anheim M, Maillart E, Vuillaumier-Barrot S, et al. Excellent response to acetazolamide in a case of paroxysmal dyskinesias due to GLUT1-deficiency. J Neurol. 2011;258(2):316-317. Doi:10.1007/s00415-010-5702-5	High	Low	Some concerns	High	Some concerns	Some concerns
Logel SN, Connor EL, Hsu DA, Fenske RJ, Paloian NJ, De Vivo DC. Exploring diazoxide and continuous glucose monitoring as treatment for Glut1 deficiency syndrome. Ann Clin Transl Neurol. 2021;8(11):2205-2209. Doi:10.1002/acn3.51462	High	Low	High	High	Low	High
Woo SB, Lee KH, Kang HC, Yang H, De Vivo DC, Kim SK. First report of glucose transporter 1 deficiency syndrome in Korea with a novel splice site mutation. Gene. 2012;506(2):380-382. doi:10.1016/j.gene.2012.06.095	High	Low	High	High	Low	High
Fung EL wah, Ho YY, Hui J, et al. First report of GLUT1 deficiency syndrome in Chinese patients with novel and hot spot mutations in SLC2A1 gene. Brain Dev. 2011;33(2):170-173. doi:10.1016/j.braindev.2010.03.009	High	Low	High	High	Low	High
Wolking S, Becker F, Bast T, et al. Focal epilepsy in glucose transporter type 1 (Glut1) defects: case reports and a review of literature. J Neurol. 2014;261(10):1881-1886. doi:10.1007/s00415-014-7433-5	Some concerns	Low	High	High	Low	Some concerns
Wang D, Yang H, Shi L, et al. Functional studies of the T295M mutation causing Glut1 deficiency: glucose efflux preferentially affected by T295M. Pediatr Res. 2008;64(5):538-543. Doi:10.1203/PDR.0b013e318184d2b5	High	Low	Some concerns	High	Low	Some concerns
Mullen SA, Marini C, Suls A, et al. Glucose transporter 1 deficiency as a treatable cause of myoclonic astatic epilepsy. Arch Neurol. 2011;68(9):1152-1155. doi:10.1001/archneurol.2011.102	Some concerns	Low	Some concerns	High	Low	Some concerns
Mohammad SS, Coman D, Calvert S. Glucose transporter 1 deficiency syndrome and hemiplegic migraines as a dominant presenting clinical feature. J Paediatr Child Health. 2014;50(12):1025-1026. doi:10.1111/jpc.12613	High	Low	Low	High	Low	High
Appavu B, Mangum T, Obeid M. Glucose Transporter 1 Deficiency: A Treatable Cause of Opsoclonus and Epileptic Myoclonus. Pediatr Neurol. 2015;53(4):364-366. doi:10.1016/j.pediatrneurol.2015.05.019	High	Low	Some concerns	High	Low	Some concerns
Hoshino H, Takayama K, Ishii A, Takahashi Y, Kanemura H. Glucose transporter type 1 deficiency syndrome associated with autoantibodies to glutamate receptors. Brain Dev. 2020;42(9):686-690. doi:10.1016/j.braindev.2020.05.010	High	Low	Low	Low	Low	Low
Haberlandt E, Karall D, Jud V, et al. Glucose transporter type 1 deficiency syndrome effectively treated with modified Atkins diet. Neuropediatrics. 2014;45(2):117-119. doi:10.1055/s-0033-1349225	High	Low	Low	Low	Low	Low
Koy A, Assmann B, Klepper J, Mayatepek E. Glucose transporter type 1 deficiency syndrome with carbohydrate-responsive symptoms but without epilepsy. Dev Med Child Neurol. 2011;53(12):1154-1156. doi:10.1111/j.1469-8749.2011.04082.	High	Low	Some concerns	Low	Low	Low
Gramer G, Wolf NI, Vater D, et al. Glucose transporter-1 (GLUT1) deficiency syndrome: diagnosis and treatment in late childhood. Neuropediatrics. 2012;43(3):168-171. doi:10.1055/s-0032-1315433	High	Low	Low	High	Low	Some concerns
Leen WG, Klepper J, Verbeek MM, et al. Glucose transporter-1 deficiency syndrome: the expanding clinical and genetic spectrum of a treatable disorder. Brain. 2010;133(Pt 3):655-670. doi:10.1093/brain/awp336	High	Low	Low	High	Low	Low
Ismayilova N, Hacohen Y, MacKinnon AD, Elmslie F, Clarke A. GLUT-1 deficiency presenting with seizures and reversible leukoencephalopathy on MRI imaging. Eur J Paediatr Neurol. 2018;22(6):1161-1164. doi:10.1016/j.ejpn.2018.02.002	Some concerns	Low	Low	Some concerns	Low	Low
Roulet-Perez E, Ballhausen D, Bonafé L, Cronel-Ohayon S, Maeder-Ingvar M. Glut-1 deficiency syndrome masquerading as idiopathic generalized epilepsy. Epilepsia. 2008;49(11):1955-1958. doi:10.1111/j.1528-1167.2008.01654.x	High	Low	Low	Some concerns	Some concerns	Some concerns
Wang D, Pascual JM, Yang H, et al. Glut-1 deficiency syndrome: clinical, genetic, and therapeutic aspects. Ann Neurol. 2005;57(1):111-118. doi:10.1002/ana.20331	High	Low	Some concerns	High	Low	Some concerns
Overweg-Plandsoen WCG, Groener JEM, Wang D, et al. GLUT-1 deficiency without epilepsy--an exceptional case. J Inherit Metab Dis. 2003;26(6):559-563. doi:10.1023/a:1025999914822	High	Low	Some concerns	High	Low	Some concerns
Rotstein M, Doran J, Yang H, Ullner PM, Engelstad K, De Vivo DC. Glut1 deficiency and alternating hemiplegia of childhood. Neurology. 2009;73(23):2042-2044. doi:10.1212/WNL.0b013e3181c55ebf	High	Low	Some concerns	High	Some concerns	Some concerns
Graham JMJ. GLUT1 deficiency syndrome as a cause of encephalopathy that includes cognitive disability, treatment-resistant infantile epilepsy and a complex movement disorder. Eur J Med Genet. 2012;55(5):332-334. doi:10.1016/j.ejmg.2011.11.009	Some concerns	Low	High	High	Low	High
Klepper J, Engelbrecht V, Scheffer H, van der Knaap MS, Fiedler A. GLUT1 deficiency with delayed myelination responding to ketogenic diet. Pediatr Neurol. 2007;37(2):130-133. doi:10.1016/j.pediatrneurol.2007.03.009	High	Low	Low	Some concerns	Low	Low
Joshi C, Greenberg CR, De Vivo D, Wang D, Chan-Lui W, Booth FA. GLUT1 deficiency without epilepsy: yet another case. J Child Neurol. 2008;23(7):832-834. doi:10.1177/0883073808314896	Some concerns	Low	Low	Some concerns	Low	Some concerns
Rotstein M, Engelstad K, Yang H, et al. Glut1 deficiency: inheritance pattern determined by haploinsufficiency. Ann Neurol. 2010;68(6):955-958. doi:10.1002/ana.22088	Some concerns	Low	Some concerns	Low	Low	Some concerns
Ramm-Pettersen A, Nakken KO, Skogseid IM, et al. Good outcome in patients with early dietary treatment of GLUT-1 deficiency syndrome: results from a retrospective Norwegian study. Dev Med Child Neurol. 2013;55(5):440-447. doi:10.1111/dmcn.12096	High	Low	Some concerns	Some concerns	Low	Some concerns
Nakagama Y, Isojima T, Mizuno Y, Takahashi N, Kitanaka S, Igarashi T. Growth hormone deficiency: a possible complication of glucose transporter 1 deficiency? Acta Paediatr. 2012;101(6):e259-262. doi:10.1111/j.1651-2227.2012.02606.x	High	Low	Some concerns	High	Some concerns	High
Pascual JM, Van Heertum RL, Wang D, Engelstad K, De Vivo DC. Imaging the metabolic footprint of Glut1 deficiency on the brain. Ann Neurol. 2002;52(4):458-464. doi:10.1002/ana.10311	High	Low	High	High	Some concerns	High
Gowda VK, Sheshu S. Intermittent Ataxia with Early Onset Absence Epilepsy in Glucose Transporter Type 1 Deficiency Syndrome. Indian Pediatr. 2015;52(11):997.	High	Low	Low	High	Low	Some concerns
Madaan P, Jauhari P, Chakrabarty B, Gulati S. Jeavons syndrome in a family with GLUT1-deficiency syndrome. Seizure. 2019;71:158-160. doi:10.1016/j.seizure.2019.07.011	High	Low	Low	Low	Low	Low
Alter AS, Engelstad K, Hinton VJ, et al. Long-term clinical course of Glut1 deficiency syndrome. J Child Neurol. 2015;30(2):160-169. doi:10.1177/0883073814531822	High	Low	High	High	Low	High
Anand G, Padeniya A, Hanrahan D, et al. Milder phenotypes of glucose transporter type 1 deficiency syndrome. Dev Med Child Neurol. 2011;53(7):664-668. doi:10.1111/j.1469-8749.2011.03949.x	High	Low	Some concerns	High	Low	Some concerns
Ito S, Oguni H, Ito Y, Ishigaki K, Ohinata J, Osawa M. Modified Atkins diet therapy for a case with glucose transporter type 1 deficiency syndrome. Brain Dev. 2008;30(3):226-228. doi:10.1016/j.braindev.2007.08.006	High	Low	Some concerns	Some concerns	Low	Some concerns
Takahashi S, Ohinata J, Suzuki N, et al. Molecular analysis and anticonvulsant therapy in two patients with glucose transporter 1 deficiency syndrome: a successful use of zonisamide for controlling the seizures. Epilepsy Res. 2008;80(1):18-22. doi:10.1016/j.eplepsyres.2008.03.010	High	Low	Low	Some concerns	Some concerns	Some concerns
Nakamura S, Osaka H, Muramatsu S, Aoki S, Jimbo EF, Yamagata T. Mutational and functional analysis of Glucose transporter I deficiency syndrome. Mol Genet Metab. 2015;116(3):157-162. doi:10.1016/j.ymgme.2015.08.006	Some concerns	Low	Low	Low	Low	Low
Ito Y, Takahashi S, Kagitani-Shimono K, et al. Nationwide survey of glucose transporter-1 deficiency syndrome (GLUT-1DS) in Japan. Brain Dev. 2015;37(8):780-789. doi:10.1016/j.braindev.2014.11.006	High	Low	Low	High	Low	Some concerns
Slaughter L, Vartzelis G, Arthur T. New GLUT-1 mutation in a child with treatment-resistant epilepsy. Epilepsy Res. 2009;84(2-3):254-256. doi:10.1016/j.eplepsyres.2009.01.004	High	Low	Low	Some concerns	Low	Some concerns
Juozapaite S, Praninskiene R, Burnyte B, Ambrozaityte L, Skerliene B. Novel mutation in a patient with late onset GLUT1 deficiency syndrome. Brain Dev. 2017;39(4):352-355. doi:10.1016/j.braindev.2016.11.007	High	Low	Some concerns	Some concerns	High	Some concerns
De Giorgis V, Masnada S, Varesio C, et al. Overall cognitive profiles in patients with GLUT1 Deficiency Syndrome. Brain Behav. 2019;9(3):e01224. doi:10.1002/brb3.1224	Low	Low	Low	Low	Low	Low
Lee MS, Kim YJ, Kim EJ, Lee MJ. Overlap of autism spectrum disorder and glucose transporter 1 deficiency syndrome associated with a heterozygous deletion at the 1p34.2 region. J Neurol Sci. 2015;356(1-2):212-214. doi:10.1016/j.jns.2015.06.041	High	Some concerns	Some concerns	Some concerns	High	Some concerns
Kitamura Y, Okumura A, Hayashi M, et al. Oxidative stress markers and phosphorus magnetic resonance spectroscopy in a patient with GLUT1 deficiency treated with modified Atkins diet. Brain Dev. 2012;34(5):372-375. doi:10.1016/j.braindev.2011.08.005	High	Low	Low	Some concerns	Some concerns	Low
Suls A, Dedeken P, Goffin K, et al. Paroxysmal exercise-induced dyskinesia and epilepsy is due to mutations in SLC2A1, encoding the glucose transporter GLUT1. Brain. 2008;131(Pt 7):1831-1844. doi:10.1093/brain/awn113	Some concerns	Low	Low	Low	Some concerns	Low
Urbizu A, Cuenca-León E, Raspall-Chaure M, et al. Paroxysmal exercise-induced dyskinesia, writer’s cramp, migraine with aura and absence epilepsy in twin brothers with a novel SLC2A1 missense mutation. J Neurol Sci. 2010;295(1-2):110-113. doi:10.1016/j.jns.2010.05.017	High	Low	High	High	Low	High
Pearson TS, Pons R, Engelstad K, Kane SA, Goldberg ME, De Vivo DC. Paroxysmal eye-head movements in Glut1 deficiency syndrome. Neurology. 2017;88(17):1666-1673. doi:10.1212/WNL.0000000000003867	Low	Low	Some concerns	Some concerns	Some concerns	Some concerns
Zorzi G, Castellotti B, Zibordi F, Gellera C, Nardocci N. Paroxysmal movement disorders in GLUT1 deficiency syndrome. Neurology. 2008;71(2):146-148. doi:10.1212/01.wnl.0000316804.10020.ba	Some concerns	Low	Low	Low	Low	Low
Reis S, Matias J, Machado R, Monteiro JP. Paroxysmal ocular movements - an early sign in Glut1 deficiency Syndrome. Metab Brain Dis. 2018;33(4):1381-1383. doi:10.1007/s11011-018-0225-3	High	Some concerns	Low	Some concerns	Low	Some concerns
Chambon R, Vuillaumier-Barrot S, Seta N, Wagner S, Sarret C. Partial effectiveness of acetazolamide in a mild form of GLUT1 deficiency: a pediatric observation. Mov Disord. 2013 Oct;28(12):1749-51. doi: 10.1002/mds.25484. Epub 2013 May 6. PMID: 23649827.	High	Low	Some concerns	High	Low	Some concerns
Bourque DK, Cordeiro D, Nimmo GAM, Kobayashi J, Mercimek-Andrews S. Phenotypic and Genotypic Spectrum of Glucose Transporter-1 Deficiency Syndrome. Can J Neurol Sci. 2021;48(6):826-830. doi:10.1017/cjn.2021.3	Low	Low	Some concerns	Some concerns	Some concerns	Some concerns
Parolin G, Drigo P, Toldo I, et al. Pre- and postprandial electroencephalography in glucose transporter type 1 deficiency syndrome: an illustrative case to discuss the concept of carbohydrate responsiveness. J Child Neurol. 2011;26(1):103-108. doi:10.1177/0883073810376444	High	Low	Some concerns	Some concerns	Low	Some concerns
Byrne S, Kearns J, Carolan R, Mc Menamin J, Klepper J, Webb D. Refractory absence epilepsy associated with GLUT-1 deficiency syndrome. Epilepsia. 2011;52(5):1021-1024. doi:10.1111/j.1528-1167.2011.02989.x	High	Low	Low	Low	Some concerns	Some concerns
Shiohama T, Fujii K, Takahashi S, Nakamura F, Kohno Y. Reversible white matter lesions during ketogenic diet therapy in glucose transporter 1 deficiency syndrome. Pediatr Neurol. 2013;49(6):493-496. doi:10.1016/j.pediatrneurol.2013.06.004	High	Low	High	High	Low	High
Castellotti B, Ragona F, Freri E, et al. Screening of SLC2A1 in a large cohort of patients suspected for Glut1 deficiency syndrome: identification of novel variants and associated phenotypes. J Neurol. 2019;266(6):1439-1448. doi:10.1007/s00415-019-09280-6	Low	Low	Some concerns	Some concerns	Low	Low
Leary LD, Wang D, Nordli DRJ, Engelstad K, De Vivo DC. Seizure characterization and electroencephalographic features in Glut-1 deficiency syndrome. Epilepsia. 2003;44(5):701-707. doi:10.1046/j.1528-1157.2003.05302.x	Low	Low	Some concerns	Some concerns	Low	Low
Klepper J, Scheffer H, Leiendecker B, et al. Seizure control and acceptance of the ketogenic diet in GLUT1 deficiency syndrome: a 2- to 5-year follow-up of 15 children enrolled prospectively. Neuropediatrics. 2005;36(5):302-308. doi:10.1055/s-2005-872843	Low	Low	Low	Low	Low	Low
Coman DJ, Sinclair KG, Burke CJ, et al. Seizures, ataxia, developmental delay and the general paediatrician: glucose transporter 1 deficiency syndrome. J Paediatr Child Health. 2006;42(5):263-267. doi:10.1111/j.1440-1754.2006.00852.x	Low	Low	Some concerns	Low	Low	Low
Klepper J, Leiendecker B, Heussinger N, Lausch E, Bosch F. Severe Hypertriglyceridemia in Glut1D on Ketogenic Diet. Neuropediatrics. 2016;47(2):132-136. doi:10.1055/s-0036-1572413	High	Some concerns	High	High	Some concerns	High
Hashimoto N, Kagitani-Shimono K, Sakai N, et al. SLC2A1 gene analysis of Japanese patients with glucose transporter 1 deficiency syndrome. J Hum Genet. 2011;56(12):846-851. doi:10.1038/jhg.2011.115	Low	Low	Some concerns	Some concerns	Low	Low
De Giorgis V, Teutonico F, Cereda C, et al. Sporadic and familial glut1ds Italian patients: A wide clinical variability. Seizure. 2015;24:28-32. doi:10.1016/j.seizure.2014.11.009	Low	Some concerns	Some concerns	Some concerns	Low	Some concerns
Fujii T, Morimoto M, Yoshioka H, et al. T295M-associated Glut1 deficiency syndrome with normal erythrocyte 3-OMG uptake. Brain Dev. 2011;33(4):316-320. doi:10.1016/j.braindev.2010.06.012	High	Low	Some concerns	High	High	High
Gumus H, Bayram AK, Kardas F, et al. The Effects of Ketogenic Diet on Seizures, Cognitive Functions, and Other Neurological Disorders in Classical Phenotype of Glucose Transporter 1 Deficiency Syndrome. Neuropediatrics. 2015;46(5):313-320. doi:10.1055/s-0035-1558435	Low	Some concerns	Low	Low	Low	Low
Tzadok M, Nissenkorn A, Porper K, et al. The many faces of Glut1 deficiency syndrome. J Child Neurol. 2014;29(3):349-359. doi:10.1177/0883073812471718	Low	Low	Some concerns	Some concerns	Low	Some concerns
Ivanova N, Peycheva V, Kamenarova K, et al. Three novel SLC2A1 mutations in Bulgarian patients with different forms of genetic generalized epilepsy reflecting the clinical and genetic diversity of GLUT1-deficiency syndrome. Seizure. 2018;54:41-44. doi:10.1016/j.seizure.2017.11.014	Low	Some concerns	Some concerns	Some concerns	Some concerns	Some concerns
Akman CI, Provenzano F, Wang D, et al. Topography of brain glucose hypometabolism and epileptic network in glucose transporter 1 deficiency. Epilepsy Res. 2015;110:206-215. doi:10.1016/j.eplepsyres.2014.11.007	High	Some concerns	High	High	Some concerns	High
Levy B, Wang D, Ullner PM, et al. Uncovering microdeletions in patients with severe Glut-1 deficiency syndrome using SNP oligonucleotide microarray analysis. Mol Genet Metab. 2010;100(2):129-135. doi:10.1016/j.ymgme.2010.03.007	Low	Low	Some concerns	Some concerns	Low	Some concerns
Vieker S, Schmitt J, Längler A, Schmidt W, Klepper J. Unusual sensitivity to steroid treatment in intractable childhood epilepsy suggests GLUT1 deficiency syndrome. Neuropediatrics. 2012 Oct;43(5):275-8. doi: 10.1055/s-0032-1324399. Epub 2012 Sep 13. PMID: 22976442	High	Low	Some concerns	Some concerns	Some concerns	Some concerns
Willemsen MA, Vissers LE, Verbeek MM, et al. Upstream SLC2A1 translation initiation causes GLUT1 deficiency syndrome. Eur J Hum Genet. 2017;25(6):771-774. doi:10.1038/ejhg.2017.45	High	Low	Some concerns	Some concerns	Some concerns	Some concerns
Dozières-Puyravel B, Zaman S, Petrou S, et al. Usefulness of diagnostic tools in a GLUT1 deficiency syndrome patient with 2 inherited mutations. Brain Dev. 2019;41(9):808-811. doi:10.1016/j.braindev.2019.05.008	High	Low	Low	Some concerns	Low	Some concerns
Gökben S, Yılmaz S, Klepper J, Serdaroğlu G, Tekgül H. Video/EEG recording of myoclonic absences in GLUT1 deficiency syndrome with a hot-spot R126C mutation in the SLC2A1 gene. Epilepsy Behav. 2011;21(2):200-202. doi:10.1016/j.yebeh.2011.03.027	High	Low	Low	Low	Low	Low
Lebon S, Suarez P, Alija S, et al. When should clinicians search for GLUT1 deficiency syndrome in childhood generalized epilepsies? Eur J Paediatr Neurol. 2015;19(2):170-175. doi:10.1016/j.ejpn.2014.11.009	Some concerns	Low	Low	Some concerns	Low	Some concerns
Klepper J, Flörcken A, Fischbarg J, Voit T. Effects of anticonvulsants on GLUT1-mediated glucose transport in GLUT1 deficiency syndrome in vitro. Eur J Pediatr. 2003;162(2):84-89. doi:10.1007/s00431-002-1112-8	Low	Some concerns	Some concerns	Some concerns	Some concerns	Some concerns
Natsume J, Ishihara N, Azuma Y, et al. Lenticular nuclei to thalamic ratio on PET is useful for diagnosis of GLUT1 deficiency syndrome. Brain Dev. 2021;43(1):69-77. doi:10.1016/j.braindev.2020.07.001	Some concerns	Some concerns	Low	Some concerns	Low	Some concerns
Angeli M, Vergadi E, Niotakis G, Raissaki M, Galanakis E. Abnormal gait and hypoglycorrhachia in a toddler with seizures. Pediatr Investig. 2022 Feb 21;6(1):47-49. doi: 10.1002/ped4.12311. PMID: 35382425; PMCID: PMC8960915.	High	Low	Some concerns	Some concerns	Low	Some concerns
Barthold M, Jurkutat A, Goetz R, Schubring L, Spiegler J, Fries AS, Kiesel L, Klepper J. Timing of Ketogenic Dietary Therapy (KDT) Introduction and Its Impact on Cognitive Profiles in Children with Glut1-DS-A Preliminary Study. Children (Basel). 2023 Apr 3;10(4):681. doi: 10.3390/children10040681. PMID: 37189930; PMCID: PMC10136870.	High	Low	Some concerns	High	Low	Some concerns
Awaad, Yasser & Berry, Ian & Tomoum, Hoda & Elsayed, Solaf. (2015). A Novel Frameshift Mutation in SLC2A1 Associated with a Mild form of Glucose Transporter Type 1-Related Movement Disorder. Journal of Pediatric Neurology. 13. 088-091. 10.1055/s-0035-1556765.	High	Some concerns	Low	Low	Low	Low
Cappuccio G, Pinelli M, Alagia M, Donti T, Day-Salvatore DL, Veggiotti P, De Giorgis V, Lunghi S, Vari MS, Striano P, Brunetti-Pierri N, Kennedy AD, Elsea SH. Biochemical phenotyping unravels novel metabolic abnormalities and potential biomarkers associated with treatment of GLUT1 deficiency with ketogenic diet. PLoS One. 2017 Sep 29;12(9):e0184022. doi: 10.1371/journal.pone.0184022. PMID: 289612…	Low	Low	High	High	Low	Some concerns
Fujii T, Ho YY, Wang D, De Vivo DC, Miyajima T, Wong HY, Tsang PT, Shirasaka Y, Kudo T, Ito M. Three Japanese patients with glucose transporter type 1 deficiency syndrome. Brain Dev. 2007 Mar;29(2):92-7. doi: 10.1016/j.braindev.2006.07.007. Epub 2006 Sep 1. PMID: 16949238.	High	Low	High	High	Low	High
Hu Q, Shen Y, Su T, Liu Y, Xu S. Clinical and Genetic Characteristics of Chinese Children With GLUT1 Deficiency Syndrome: Case Report and Literature Review. Front Genet. 2021 Nov 22;12:734481. doi: 10.3389/fgene.2021.734481. PMID: 34880899; PMCID: PMC8645975.	High	Low	High	High	Low	High
Klepper J, Leiendecker B, Eltze C, Heussinger N. Paroxysmal Nonepileptic Events in Glut1 Deficiency. Mov Disord Clin Pract. 2016 Nov-Dec;3(6):607-610. doi: 10.1002/mdc3.12387. Epub 2016 Jul 8. PMID: 28042592; PMCID: PMC5157724.	High	Low	Some concerns	High	Low	Some concerns
Kraoua I, Benrhouma H, Vuillaumier-Barrot S, Klaa H, Youssef-Turki IB. A Case of Progressive Chorea Resulting From GLUT1 Deficiency. Mov Disord Clin Pract. 2015 Aug 18;2(4):424-425. doi: 10.1002/mdc3.12191. PMID: 30363555; PMCID: PMC6178750.	High	Low	High	High	Low	Some concerns
Leen WG, Taher M, Verbeek MM, Kamsteeg EJ, van de Warrenburg BP, Willemsen MA. GLUT1 deficiency syndrome into adulthood: a follow-up study. J Neurol. 2014 Mar;261(3):589-99. doi: 10.1007/s00415-014-7240-z. Epub 2014 Jan 12. PMID: 24413642.	Low	Low	Low	High	Low	Low
Magrinelli F, Mulroy E, Schneider SA, Latorre A, Di Lazzaro G, Hennig A, Grünewald S, De Vivo DC, Bhatia KP. Criss-cross gait: A clue to glucose transporter type 1 deficiency syndrome. Neurology. 2020 Sep 15;95(11):500-501. doi: 10.1212/WNL.0000000000010502. Epub 2020 Aug 4. PMID: 32753446.	High	Low	High	High	Some concerns	High
Messana T, Russo A, Vergaro R, Boni A, Santucci M, Pini A. Glucose Transporter Type 1 Deficiency Syndrome: Developmental Delay and Early-Onset Ataxia in a Novel Mutation of the SLC2A1 Gene. J Pediatr Neurosci. 2018 Oct-Dec;13(4):496-499. doi: 10.4103/JPN.JPN_169_17. PMID: 30937099; PMCID: PMC6413611.	High	Low	Some concerns	Some concerns	Low	Some concerns
Nakamura S, Ito Y, Hayakawa H, Aoki S, Yamagata T, Osaka H. Establishment of a flow cytometry screening method for patients with glucose transporter 1 deficiency syndrome. Mol Genet Metab Rep. 2023 Jan 2;34:100954. doi: 10.1016/j.ymgmr.2022.100954. PMID: 36618999; PMCID: PMC9817163.	High	Low	High	High	High	High
Olivotto S, Duse A, Bova SM, Leonardi V, Biganzoli E, Milanese A, Cereda C, Bertoli S, Previtali R, Veggiotti P. Glut1 deficiency syndrome throughout life: clinical phenotypes, intelligence, life achievements and quality of life in familial cases. Orphanet J Rare Dis. 2022 Sep 24;17(1):365. doi: 10.1186/s13023-022-02513-4. PMID: 36153584; PMCID: PMC9509642.	High	Some concerns	Low	Low	Low	Low
Sánchez-Lijarcio O, Yubero D, Leal F, Couce ML, González Gutiérrez-Solana L, López-Laso E, García-Cazorla À, Pías-Peleteiro L, de Azua Brea B, Ibáñez-Micó S, Mateo-Martínez G, Troncoso-Schifferli M, Witting-Enriquez S, Ugarte M, Artuch R, Pérez B. The clinical and biochemical hallmarks generally associated with GLUT1DS may be caused by defects in genes other than SLC2A1. Clin Genet. 2022 Jul;102(…	High	Low	High	High	Low	Some concerns
Sen S, Keough K, Gibson J. Clinical reasoning: novel GLUT1-DS mutation: refractory seizures and ataxia. Neurology. 2015 Apr 14;84(15):e111-4. doi: 10.1212/WNL.0000000000001467. PMID: 25870456.	High	Low	Some concerns	High	Some concerns	Some concerns
Tayebi N, Leon-Ricardo B, McCall K, Mehinovic E, Engelstad K, Huynh V, Turner TN, Weisenberg J, Thio LL, Hruz P, Williams RSB, De Vivo DC, Petit V, Haller G, Gurnett CA. Quantitative determination of SLC2A1 variant functional effects in GLUT1 deficiency syndrome. Ann Clin Transl Neurol. 2023 May;10(5):787-801. doi: 10.1002/acn3.51767. Epub 2023 Mar 31. PMID: 37000947; PMCID: PMC10187726.	High	Low	Some concerns	Some concerns	Some concerns	Some concerns
Wang YY, Zhou YQ, Luo LJ, Wang CJ, Shen N, Li H, Wang JW. Ketogenic diet therapy in children with epilepsy caused by SLC2A1 mutations: a single-center single-arm retrospective study. World J Pediatr. 2022 Oct 27. doi: 10.1007/s12519-022-00620-7. Epub ahead of print. PMID: 36303089.	High	Low	High	High	Low	High
Yapici, Zuhal; Topaloğlu, Pinar; Turkmen, Cuneyt1; Eraksoy, Mefkure; Zuberi, Sameer2. A Patient with Glucose Transporter Type 1 Deficiency Syndrome: Paroxysmal Choreoathetosis and Cerebral Positron-Emission Tomography Findings. Neurological Sciences and Neurophysiology 39(1):p 53-55, Jan–Mar 2022. | DOI: 10.4103/nsn.nsn_127_21.	Some concerns	Low	Low	Some concerns	Low	Low
Weber YG, Storch A, Wuttke TV, Brockmann K, Kempfle J, Maljevic S, Margari L, Kamm C, Schneider SA, Huber SM, Pekrun A, Roebling R, Seebohm G, Koka S, Lang C, Kraft E, Blazevic D, Salvo-Vargas A, Fauler M, Mottaghy FM, Münchau A, Edwards MJ, Presicci A, Margari F, Gasser T, Lang F, Bhatia KP, Lehmann-Horn F, Lerche H. GLUT1 mutations are a cause of paroxysmal exertion-induced dyskinesias and indu…	Low	Low	Some concerns	Some concerns	Low	Some concerns
Zanaboni MP, Pasca L, Villa BV, Faggio A, Grumi S, Provenzi L, Varesio C, De Giorgis V. Characterization of Speech and Language Phenotype in GLUT1DS. Children (Basel). 2021 Apr 27;8(5):344. doi: 10.3390/children8050344. PMID: 33925679; PMCID: PMC8146076.	High	Low	High	High	Some concerns	Some concerns
Hung PC, Huang WL. Leukoencephalopathy in infancy with glucose transporter type 1 deficiency syndrome. Pediatr Neonatol. 2021 Jan;62(1):117-118. doi: 10.1016/j.pedneo.2020.08.010. Epub 2020 Aug 15. PMID: 32888860.	High	Low	Low	Low	Low	Low
Peters TMA, Merx J, Kooijman PC, Noga M, de Boer S, van Gemert LA, Salden G, Engelke UFH, Lefeber DJ, van Outersterp RE, Berden G, Boltje TJ, Artuch R, Pías-Peleteiro L, García-Cazorla Á, Barić I, Thöny B, Oomens J, Martens J, Wevers RA, Verbeek MM, Coene KLM, Willemsen MAAP. Novel cerebrospinal fluid biomarkers of glucose transporter type 1 deficiency syndrome: Implications beyond the brain's en…	Some concerns	Low	High	High	Some concerns	High
Mauri A, Duse A, Palm G, Previtali R, Bova SM, Olivotto S, Benedetti S, Coscia F, Veggiotti P, Cereda C. Molecular Genetics of GLUT1DS Italian Pediatric Cohort: 10 Novel Disease-Related Variants and Structural Analysis. Int J Mol Sci. 2022 Nov 4;23(21):13560. doi: 10.3390/ijms232113560. PMID: 36362347; PMCID: PMC9654628.	High	Some concerns	High	High	High	High
Kolic I, Radic Nisevic J, Vlasic Cicvaric I, Butorac Ahel I, Lah Tomulic K, Segulja S, Baraba Dekanic K, Serifi S, Ovuka A, Prpic I. GLUT1 Deficiency Syndrome-Early Treatment Maintains Cognitive Development? (Literature Review and Case Report). Genes (Basel). 2021 Aug 31;12(9):1379. doi: 10.3390/genes12091379. PMID: 34573360; PMCID: PMC8472230.	High	Low	Low	Some concerns	Low	Low
Takahashi S, Tanaka R, Takeguchi R, Kuroda M, Akaba Y, Ito Y. The role of molecular analysis of SLC2A1 in the diagnostic workup of glucose transporter 1 deficiency syndrome. J Neurol Sci. 2020 Sep 15;416:117041. doi: 10.1016/j.jns.2020.117041. Epub 2020 Jul 16. PMID: 32712428.	High	Some concerns	Low	Some concerns	Low	Some concerns
Yildirim, Mirac & Babayiğit, Ömür & Ilgaz, Fatma & Yalnizoglu, Dilek & Topçu, Meral. (2021). Glucose Transporter Type 1 Deficiency Syndrome: A Single-Center Case Series. Türk Nöroloji Dergisi. 27. 343-346. 10.4274/tnd.2021.12979.	Some concerns	Low	Low	High	Low	Low
Di Vito L, Licchetta L, Pippucci T, Baldassari S, Stipa C, Mostacci B, Alvisi L, Tinuper P, Bisulli F. Phenotype variability of GLUT1 deficiency syndrome: Description of a case series with novel SLC2A1 gene mutations. Epilepsy Behav. 2018 Feb;79:169-173. doi: 10.1016/j.yebeh.2017.12.012. Epub 2018 Jan 4. PMID: 29306089.	High	Low	Low	High	Low	Some concerns
Chow, C.K. & Wong, S.N. & Ma, C.K. & Luk, Ho. (2017). Glucose transporter type 1 deficiency syndrome in a 4-year-old Chinese boy. 22. 46-49.	High	Low	Some concerns	High	Some concerns	Some concerns
Thouin A, Crompton DE. Glut1 deficiency syndrome: Absence epilepsy and La Soupe du Jour. Pract Neurol. 2016 Feb;16(1):50-2. doi: 10.1136/practneurol-2015-001194. Epub 2015 Sep 3. PMID: 26336901.	High	Low	High	High	High	High
Mongin M, Mezouar N, Dodet P, Vidailhet M, Roze E. Paroxysmal Exercise-induced Dyskinesias Caused by GLUT1 Deficiency Syndrome. Tremor Other Hyperkinet Mov (N Y). 2016 Mar 4;6:371. doi: 10.7916/D89W0F96. PMID: 27351150; PMCID: PMC4790204.	High	Low	High	High	High	High
Chenouard A, Vuillaumier-Barrot S, Seta N, Kuster A. A Cause of Permanent Ketosis: GLUT-1 Deficiency. JIMD Rep. 2015;18:79-83. doi: 10.1007/8904_2014_352. Epub 2014 Sep 26. PMID: 25256448; PMCID: PMC4361925.	High	Low	Some concerns	Some concerns	Some concerns	Some concerns
Larsen J, Johannesen KM, Ek J, Tang S, Marini C, Blichfeldt S, Kibaek M, von Spiczak S, Weckhuysen S, Frangu M, Neubauer BA, Uldall P, Striano P, Zara F; MAE working group of EuroEPINOMICS RES Consortium; Kleiss R, Simpson M, Muhle H, Nikanorova M, Jepsen B, Tommerup N, Stephani U, Guerrini R, Duno M, Hjalgrim H, Pal D, Helbig I, Møller RS. The role of SLC2A1 mutations in myoclonic astatic epilep…	High	Low	High	High	Some concerns	High
Roubergue A, Apartis E, Mesnage V, Doummar D, Trocello JM, Roze E, Taieb G, De Villemeur TB, Vuillaumier-Barrot S, Vidailhet M, Levy R. Dystonic tremor caused by mutation of the glucose transporter gene GLUT1. J Inherit Metab Dis. 2011 Apr;34(2):483-8. doi: 10.1007/s10545-010-9264-6. Epub 2011 Jan 13. PMID: 21229316.	High	Low	High	High	Some concerns	High
Lankford J, Butler IJ, Koenig MK. Glucose transporter type I deficiency causing mitochondrial dysfunction. J Child Neurol. 2012 Jun;27(6):796-8. doi: 10.1177/0883073811426503. Epub 2011 Dec 7. PMID: 22156785.	High	Low	Some concerns	Some concerns	Some concerns	Some concerns
